# Supplementary material for: 3-Chloro-6-(3,5-dimethyl-1H-pyrazol-1-yl)picolinic acid–triphenyl­phosphine oxide (1/1)
Source: Acta Crystallogr Sect E Struct Rep Online. 2008 Jul 9;64(Pt 8):o1427. doi: 10.1107/S160053680802045X (PMC2962060; doi:10.1107/S160053680802045X)
Supplement: Supplementary file 1 [file e-64-o1427-sup1.cif]

##############################################################################
###                                                                        ###
###        Electronic paper (Acta Crystallographica Section E)             ###
###                                                                        ###
##############################################################################
#                                                                            #
# This CIF contains the data in a paper accepted for publication in Acta     #
# Crystallographica Section E. It conforms to the requirements of Notes      #
# for Authors for Section E, and has been peer reviewed under the auspices   #
# of the IUCr Commission on Journals.                                        #
#                                                                            #
# Full details of the Crystallographic Information File format               #
# are given in the paper "The Crystallographic Information File (CIF):       #
# a New Standard Archive File for Crystallography" by S. R. Hall, F. H.      #
# Allen and I. D. Brown [Acta Cryst. (1991), A47, 655-685].                  #
#                                                                            #
# The current version of the core CIF dictionary is obtainable from          #
# ftp://ftp.iucr.org/pub/cif_core.dic. The current version number is 2.4.    #
#                                                                            #
# Software is freely available for graphical display of the structure(s) in  #
# this CIF.  For information consult the CIF home page http://www.iucr.org/  #
# cif/home.html                                                              #
#                                                                            #
# This file may be used for bona fide research purposes within the           #
# scientific community so long as proper attribution is given to the journal # 
# article from which it was obtained.                                        #
#                                                                            #
##############################################################################
                                             
data_I
_audit_creation_method     SHELXL-97
_chemical_name_systematic
;
3-Chloro-6-(3,5-dimethyl-1<i>H</i>-pyrazol-1-yl)picolinic
acid--triphenylphosphine oxide (1/1)
;
_chemical_name_common     ?
_chemical_formula_moiety     'C11 H10 Cl N3 O2, C18 H15 O P'
_chemical_formula_sum     'C29 H25 Cl N3 O3 P'
_chemical_formula_iupac     'C11 H10 Cl N3 O2, C18 H15 O P'
_chemical_formula_weight     529.94
_chemical_melting_point     ?
_symmetry_cell_setting     monoclinic
_symmetry_space_group_name_H-M     'P 21/c'
_symmetry_space_group_name_Hall     '-P 2ybc'
loop_
    _symmetry_equiv_pos_as_xyz
    'x, y, z'
    '-x, y+1/2, -z+1/2'
    '-x, -y, -z'
    'x, -y-1/2, z-1/2'
_cell_length_a     16.6694(14)
_cell_length_b     9.8176(11)
_cell_length_c     18.272(2)
_cell_angle_alpha     90.00
_cell_angle_beta     116.089(2)
_cell_angle_gamma     90.00
_cell_volume     2685.7(5)
_cell_formula_units_Z     4
_cell_measurement_reflns_used     2022
_cell_measurement_theta_min     2.25
_cell_measurement_theta_max     25.15
_cell_measurement_temperature     298(2)
_exptl_crystal_description     block
_exptl_crystal_colour     colourless
_exptl_crystal_size_max     0.23
_exptl_crystal_size_mid     0.18
_exptl_crystal_size_min     0.09
_exptl_crystal_density_diffrn     1.311
_exptl_crystal_density_meas     ?
_exptl_crystal_density_method     'not measured'
_exptl_crystal_F_000     1104
_exptl_absorpt_coefficient_mu     0.237
_exptl_absorpt_correction_type     multi-scan
_exptl_absorpt_process_details     '(SADABS; Sheldrick, 1996)'
_exptl_absorpt_correction_T_min     0.947
_exptl_absorpt_correction_T_max     0.979
_exptl_special_details
;
;
_diffrn_ambient_temperature     298(2)
_diffrn_radiation_type     MoK\a
_diffrn_radiation_wavelength     0.71073
_diffrn_radiation_source     'fine-focus sealed tube'
_diffrn_radiation_monochromator     graphite
_diffrn_measurement_device_type     'Bruker SMART CCD'
_diffrn_measurement_method     \w
_diffrn_detector_area_resol_mean     ?
_diffrn_reflns_number     13279
_diffrn_reflns_av_R_equivalents     0.0631
_diffrn_reflns_av_sigmaI/netI     0.0765
_diffrn_reflns_theta_min     1.36
_diffrn_reflns_theta_max     25.01
_diffrn_reflns_theta_full     25.01
_diffrn_measured_fraction_theta_max     0.999
_diffrn_measured_fraction_theta_full     0.999
_diffrn_reflns_limit_h_min     -19
_diffrn_reflns_limit_h_max     19
_diffrn_reflns_limit_k_min     -11
_diffrn_reflns_limit_k_max     11
_diffrn_reflns_limit_l_min     -11
_diffrn_reflns_limit_l_max     21
_diffrn_standards_number     ?
_diffrn_standards_interval_count     ?
_diffrn_standards_interval_time     ?
_diffrn_standards_decay_%     ?
_refine_special_details
;
 Refinement of F^2^ against ALL reflections.  The weighted R-factor wR and
 goodness of fit S are based on F^2^, conventional R-factors R are based
 on F, with F set to zero for negative F^2^. The threshold expression of
 F^2^ > 2sigma(F^2^) is used only for calculating R-factors(gt) etc. and is
 not relevant to the choice of reflections for refinement.  R-factors based
 on F^2^ are statistically about twice as large as those based on F, and R-
 factors based on ALL data will be even larger.
;
_reflns_number_total     4721
_reflns_number_gt     2333
_reflns_threshold_expression     I>2\s(I)
_refine_ls_structure_factor_coef     Fsqd
_refine_ls_matrix_type     full
_refine_ls_R_factor_all     0.1082
_refine_ls_R_factor_gt     0.0448
_refine_ls_wR_factor_gt     0.0728
_refine_ls_wR_factor_ref     0.0832
_refine_ls_goodness_of_fit_ref     1.035
_refine_ls_restrained_S_all     1.035
_refine_ls_number_reflns     4721
_refine_ls_number_parameters     337
_refine_ls_number_restraints     0
_refine_ls_hydrogen_treatment     mixed
_refine_ls_weighting_scheme     calc
_refine_ls_weighting_details
                 'calc w=1/[\s^2^(Fo^2^)+(0.0142P)^2^] where P=(Fo^2^+2Fc^2^)/3'
_atom_sites_solution_hydrogens     geom
_atom_sites_solution_primary     direct
_atom_sites_solution_secondary     difmap
_refine_ls_shift/su_max     0.001
_refine_ls_shift/su_mean     0.000
_refine_diff_density_max     0.177
_refine_diff_density_min     -0.266
_refine_ls_extinction_method     none
_refine_ls_extinction_coef     ?
loop_
    _atom_type_symbol
    _atom_type_description
    _atom_type_scat_dispersion_real
    _atom_type_scat_dispersion_imag
    _atom_type_scat_source
    'C' 'C' 0.0033 0.0016
                         'International Tables Vol C Tables 4.2.6.8 and 6.1.1.4'
    'H' 'H' 0.0000 0.0000
                         'International Tables Vol C Tables 4.2.6.8 and 6.1.1.4'
    'N' 'N' 0.0061 0.0033
                         'International Tables Vol C Tables 4.2.6.8 and 6.1.1.4'
    'O' 'O' 0.0106 0.0060
                         'International Tables Vol C Tables 4.2.6.8 and 6.1.1.4'
    'P' 'P' 0.1023 0.0942
                         'International Tables Vol C Tables 4.2.6.8 and 6.1.1.4'
    'Cl' 'Cl' 0.1484 0.1585
                         'International Tables Vol C Tables 4.2.6.8 and 6.1.1.4'
_computing_data_collection     'SMART (Siemens, 1996)'
_computing_cell_refinement     'SAINT (Siemens, 1996)'
_computing_data_reduction     'SAINT (Siemens, 1996)'
_computing_structure_solution     'SHELXS97 (Sheldrick, 2008)'
_computing_structure_refinement     'SHELXL97 (Sheldrick, 2008)'
_computing_molecular_graphics     'SHELXTL (Sheldrick, 2008)'
_computing_publication_material     'SHELXTL (Sheldrick, 2008)'
loop_
    _atom_site_type_symbol
    _atom_site_label
    _atom_site_fract_x
    _atom_site_fract_y
    _atom_site_fract_z
    _atom_site_U_iso_or_equiv
    _atom_site_adp_type
    _atom_site_calc_flag
    _atom_site_refinement_flags
    _atom_site_occupancy
    _atom_site_disorder_assembly
    _atom_site_disorder_group
    P P1 0.12197(5) 0.76008(8) 0.14024(4) 0.0528(2) Uani d . 1 . .
    O O3 0.16936(11) 0.88630(18) 0.18229(10) 0.0645(5) Uani d . 1 . .
    C C12 0.18622(17) 0.6094(3) 0.18123(18) 0.0533(7) Uani d . 1 . .
    C C13 0.24643(19) 0.6082(3) 0.2624(2) 0.0723(9) Uani d . 1 . .
    H H13 0.2538 0.6855 0.2941 0.087 Uiso calc R 1 . .
    C C14 0.2960(2) 0.4923(4) 0.2970(2) 0.0887(11) Uani d . 1 . .
    H H14 0.3359 0.4920 0.3520 0.106 Uiso calc R 1 . .
    C C15 0.2869(2) 0.3793(4) 0.2513(3) 0.0828(11) Uani d . 1 . .
    H H15 0.3216 0.3027 0.2745 0.099 Uiso calc R 1 . .
    C C16 0.2266(2) 0.3784(3) 0.1711(2) 0.0783(10) Uani d . 1 . .
    H H16 0.2190 0.3003 0.1400 0.094 Uiso calc R 1 . .
    C C17 0.17677(19) 0.4932(3) 0.13616(18) 0.0683(9) Uani d . 1 . .
    H H17 0.1362 0.4919 0.0813 0.082 Uiso calc R 1 . .
    C C18 0.01884(17) 0.7409(3) 0.14774(15) 0.0504(7) Uani d . 1 . .
    C C19 -0.0251(2) 0.6190(3) 0.13663(17) 0.0683(9) Uani d . 1 . .
    H H19 -0.0013 0.5412 0.1247 0.082 Uiso calc R 1 . .
    C C20 -0.1048(2) 0.6108(3) 0.14302(19) 0.0800(10) Uani d . 1 . .
    H H20 -0.1339 0.5277 0.1362 0.096 Uiso calc R 1 . .
    C C21 -0.1400(2) 0.7247(4) 0.15932(19) 0.0793(10) Uani d . 1 . .
    H H21 -0.1939 0.7193 0.1627 0.095 Uiso calc R 1 . .
    C C22 -0.0977(2) 0.8459(4) 0.1707(2) 0.0884(11) Uani d . 1 . .
    H H22 -0.1224 0.9235 0.1818 0.106 Uiso calc R 1 . .
    C C23 -0.0169(2) 0.8536(3) 0.16571(18) 0.0732(9) Uani d . 1 . .
    H H23 0.0130 0.9364 0.1747 0.088 Uiso calc R 1 . .
    C C24 0.09431(19) 0.7625(3) 0.03445(16) 0.0542(7) Uani d . 1 . .
    C C25 0.16220(19) 0.7500(3) 0.01058(19) 0.0682(9) Uani d . 1 . .
    H H25 0.2203 0.7338 0.0496 0.082 Uiso calc R 1 . .
    C C26 0.1448(2) 0.7614(3) -0.0703(2) 0.0781(9) Uani d . 1 . .
    H H26 0.1909 0.7529 -0.0857 0.094 Uiso calc R 1 . .
    C C27 0.0600(3) 0.7849(3) -0.1274(2) 0.0841(11) Uani d . 1 . .
    H H27 0.0482 0.7926 -0.1819 0.101 Uiso calc R 1 . .
    C C28 -0.0077(2) 0.7974(3) -0.1057(2) 0.0905(12) Uani d . 1 . .
    H H28 -0.0655 0.8133 -0.1453 0.109 Uiso calc R 1 . .
    C C29 0.0090(2) 0.7866(3) -0.02499(19) 0.0721(9) Uani d . 1 . .
    H H29 -0.0378 0.7956 -0.0106 0.086 Uiso calc R 1 . .
    O O1 0.29030(12) 1.0307(2) 0.28946(12) 0.0745(6) Uani d . 1 . .
    H H1 0.2471 0.9901 0.2595 0.112 Uiso d . 1 . .
    C C1 0.32200(18) 0.9910(3) 0.36492(19) 0.0551(8) Uani d . 1 . .
    O O2 0.29977(14) 0.8882(2) 0.38566(13) 0.0925(7) Uani d . 1 . .
    C C2 0.38830(17) 1.0884(3) 0.42273(18) 0.0496(7) Uani d . 1 . .
    N N1 0.43821(15) 1.1548(2) 0.39350(13) 0.0558(6) Uani d . 1 . .
    C C3 0.39748(18) 1.1108(3) 0.49982(19) 0.0620(8) Uani d . 1 . .
    Cl Cl1 0.33173(5) 1.03306(10) 0.53878(5) 0.0911(3) Uani d . 1 . .
    C C4 0.4605(2) 1.2043(4) 0.5487(2) 0.0834(11) Uani d . 1 . .
    H H4A 0.4674 1.2218 0.6011 0.100 Uiso calc R 1 . .
    C C6 0.49929(19) 1.2413(3) 0.4415(2) 0.0610(8) Uani d . 1 . .
    N N2 0.55065(16) 1.3065(3) 0.4085(2) 0.0720(8) Uani d . 1 . .
    C C5 0.5116(2) 1.2697(3) 0.5199(2) 0.0819(10) Uani d . 1 . .
    H H5A 0.5542 1.3326 0.5521 0.098 Uiso calc R 1 . .
    N N3 0.60429(19) 1.4127(3) 0.45224(19) 0.0929(10) Uani d . 1 . .
    C C8 0.5594(2) 1.2799(4) 0.3382(3) 0.0800(11) Uani d . 1 . .
    C C7 0.5137(2) 1.1695(4) 0.27913(19) 0.0996(12) Uani d . 1 . .
    H H7A 0.5310 1.1728 0.2355 0.149 Uiso calc R 1 . .
    H H7B 0.4502 1.1812 0.2574 0.149 Uiso calc R 1 . .
    H H7C 0.5302 1.0830 0.3061 0.149 Uiso calc R 1 . .
    C C9 0.6186(3) 1.3730(5) 0.3377(3) 0.1022(15) Uani d . 1 . .
    H H9 0.638(2) 1.383(4) 0.298(2) 0.123 Uiso d . 1 . .
    C C10 0.6447(2) 1.4513(4) 0.4071(3) 0.0998(15) Uani d . 1 . .
    C C11 0.7108(2) 1.5670(4) 0.4364(3) 0.1496(18) Uani d . 1 . .
    H H11A 0.7145 1.6011 0.4871 0.224 Uiso calc R 1 . .
    H H11B 0.6915 1.6386 0.3966 0.224 Uiso calc R 1 . .
    H H11C 0.7685 1.5349 0.4443 0.224 Uiso calc R 1 . .
loop_
    _atom_site_aniso_label
    _atom_site_aniso_U_11
    _atom_site_aniso_U_22
    _atom_site_aniso_U_33
    _atom_site_aniso_U_12
    _atom_site_aniso_U_13
    _atom_site_aniso_U_23
    P1 0.0495(5) 0.0512(5) 0.0563(5) 0.0002(4) 0.0221(4) -0.0042(4)
    O3 0.0573(12) 0.0545(13) 0.0719(13) -0.0055(11) 0.0194(10) -0.0128(10)
    C12 0.0508(19) 0.051(2) 0.060(2) 0.0008(15) 0.0264(17) -0.0001(16)
    C13 0.070(2) 0.061(2) 0.075(2) -0.0039(19) 0.023(2) 0.0053(19)
    C14 0.073(3) 0.078(3) 0.091(3) -0.002(2) 0.013(2) 0.023(2)
    C15 0.067(2) 0.067(3) 0.115(3) 0.013(2) 0.039(2) 0.026(2)
    C16 0.085(3) 0.059(3) 0.106(3) 0.012(2) 0.056(2) 0.001(2)
    C17 0.071(2) 0.061(2) 0.075(2) 0.0125(19) 0.0339(19) 0.002(2)
    C18 0.0521(17) 0.0464(19) 0.0552(17) -0.0014(17) 0.0259(14) -0.0045(16)
    C19 0.066(2) 0.060(2) 0.088(2) -0.0017(18) 0.0424(19) -0.0111(18)
    C20 0.071(2) 0.066(3) 0.112(3) -0.010(2) 0.049(2) -0.009(2)
    C21 0.063(2) 0.080(3) 0.106(3) -0.001(2) 0.048(2) -0.004(2)
    C22 0.079(3) 0.071(3) 0.134(3) 0.010(2) 0.064(2) -0.011(2)
    C23 0.070(2) 0.056(2) 0.106(3) -0.0042(19) 0.050(2) -0.007(2)
    C24 0.0568(19) 0.0489(19) 0.0603(19) -0.0006(17) 0.0288(17) -0.0004(16)
    C25 0.069(2) 0.071(2) 0.072(2) 0.0076(19) 0.0368(18) 0.0017(19)
    C26 0.099(3) 0.073(2) 0.083(3) 0.010(2) 0.059(2) 0.003(2)
    C27 0.114(3) 0.082(3) 0.063(2) -0.008(2) 0.044(3) 0.0024(19)
    C28 0.081(3) 0.118(3) 0.063(3) -0.008(2) 0.024(2) 0.019(2)
    C29 0.063(2) 0.088(3) 0.067(2) 0.0002(19) 0.0297(19) 0.0139(18)
    O1 0.0828(15) 0.0717(15) 0.0631(14) -0.0256(12) 0.0267(12) -0.0080(12)
    C1 0.053(2) 0.054(2) 0.064(2) -0.0020(17) 0.0309(18) 0.0027(19)
    O2 0.1069(18) 0.0782(18) 0.0849(16) -0.0368(15) 0.0353(13) 0.0044(14)
    C2 0.0451(18) 0.0485(19) 0.055(2) -0.0011(15) 0.0213(16) 0.0003(15)
    N1 0.0491(15) 0.0534(17) 0.0658(17) -0.0057(13) 0.0262(14) 0.0016(13)
    C3 0.055(2) 0.072(2) 0.062(2) -0.0038(18) 0.0289(17) 0.0020(18)
    Cl1 0.0865(6) 0.1195(8) 0.0837(6) -0.0107(6) 0.0526(5) 0.0067(5)
    C4 0.076(2) 0.103(3) 0.069(2) -0.014(2) 0.030(2) -0.018(2)
    C6 0.0494(19) 0.054(2) 0.076(2) -0.0038(17) 0.0248(18) 0.005(2)
    N2 0.0549(17) 0.061(2) 0.098(2) -0.0123(14) 0.0318(17) 0.0078(17)
    C5 0.069(2) 0.085(3) 0.085(3) -0.023(2) 0.027(2) -0.023(2)
    N3 0.067(2) 0.059(2) 0.149(3) -0.0130(16) 0.044(2) -0.0033(19)
    C8 0.059(2) 0.084(3) 0.098(3) -0.001(2) 0.035(2) 0.033(2)
    C7 0.089(3) 0.140(4) 0.075(2) -0.018(3) 0.041(2) 0.011(2)
    C9 0.070(3) 0.104(4) 0.136(5) 0.001(3) 0.049(3) 0.050(3)
    C10 0.062(3) 0.065(3) 0.171(5) -0.003(2) 0.050(3) 0.030(3)
    C11 0.094(3) 0.076(3) 0.276(6) -0.028(3) 0.079(3) 0.018(3)
_geom_special_details
;
 All esds (except the esd in the dihedral angle between two l.s. planes)
 are estimated using the full covariance matrix.  The cell esds are taken
 into account individually in the estimation of esds in distances, angles
 and torsion angles; correlations between esds in cell parameters are only
 used when they are defined by crystal symmetry.  An approximate (isotropic)
 treatment of cell esds is used for estimating esds involving l.s. planes.
;
loop_
    _geom_bond_atom_site_label_1
    _geom_bond_atom_site_label_2
    _geom_bond_site_symmetry_2
    _geom_bond_distance
    _geom_bond_publ_flag
    P1 O3 . 1.4887(17) ?
    P1 C24 . 1.779(3) ?
    P1 C12 . 1.786(3) ?
    P1 C18 . 1.794(3) ?
    C12 C17 . 1.376(4) ?
    C12 C13 . 1.378(3) ?
    C13 C14 . 1.384(4) ?
    C13 H13 . 0.9300 ?
    C14 C15 . 1.356(4) ?
    C14 H14 . 0.9300 ?
    C15 C16 . 1.364(4) ?
    C15 H15 . 0.9300 ?
    C16 C17 . 1.378(4) ?
    C16 H16 . 0.9300 ?
    C17 H17 . 0.9300 ?
    C18 C23 . 1.364(3) ?
    C18 C19 . 1.371(3) ?
    C19 C20 . 1.385(3) ?
    C19 H19 . 0.9300 ?
    C20 C21 . 1.355(4) ?
    C20 H20 . 0.9300 ?
    C21 C22 . 1.351(4) ?
    C21 H21 . 0.9300 ?
    C22 C23 . 1.391(4) ?
    C22 H22 . 0.9300 ?
    C23 H23 . 0.9300 ?
    C24 C29 . 1.378(3) ?
    C24 C25 . 1.386(3) ?
    C25 C26 . 1.380(3) ?
    C25 H25 . 0.9300 ?
    C26 C27 . 1.358(4) ?
    C26 H26 . 0.9300 ?
    C27 C28 . 1.356(4) ?
    C27 H27 . 0.9300 ?
    C28 C29 . 1.379(4) ?
    C28 H28 . 0.9300 ?
    C29 H29 . 0.9300 ?
    O1 C1 . 1.301(3) ?
    O1 H1 . 0.7941 ?
    C1 O2 . 1.193(3) ?
    C1 C2 . 1.492(4) ?
    C2 N1 . 1.339(3) ?
    C2 C3 . 1.366(3) ?
    N1 C6 . 1.320(3) ?
    C3 C4 . 1.385(4) ?
    C3 Cl1 . 1.725(3) ?
    C4 C5 . 1.344(4) ?
    C4 H4A . 0.9300 ?
    C6 C5 . 1.385(4) ?
    C6 N2 . 1.400(3) ?
    N2 N3 . 1.377(3) ?
    N2 C8 . 1.379(4) ?
    C5 H5A . 0.9300 ?
    N3 C10 . 1.330(4) ?
    C8 C9 . 1.348(5) ?
    C8 C7 . 1.483(4) ?
    C7 H7A . 0.9600 ?
    C7 H7B . 0.9600 ?
    C7 H7C . 0.9600 ?
    C9 C10 . 1.379(5) ?
    C9 H9 . 0.93(3) ?
    C10 C11 . 1.507(5) ?
    C11 H11A . 0.9600 ?
    C11 H11B . 0.9600 ?
    C11 H11C . 0.9600 ?
loop_
    _geom_angle_atom_site_label_1
    _geom_angle_atom_site_label_2
    _geom_angle_atom_site_label_3
    _geom_angle_site_symmetry_1
    _geom_angle_site_symmetry_3
    _geom_angle
    _geom_angle_publ_flag
    O3 P1 C24 . . 112.01(12) ?
    O3 P1 C12 . . 112.87(12) ?
    C24 P1 C12 . . 106.73(14) ?
    O3 P1 C18 . . 110.91(12) ?
    C24 P1 C18 . . 106.58(13) ?
    C12 P1 C18 . . 107.40(13) ?
    C17 C12 C13 . . 118.3(3) ?
    C17 C12 P1 . . 123.1(2) ?
    C13 C12 P1 . . 118.5(2) ?
    C12 C13 C14 . . 120.3(3) ?
    C12 C13 H13 . . 119.8 ?
    C14 C13 H13 . . 119.8 ?
    C15 C14 C13 . . 120.6(3) ?
    C15 C14 H14 . . 119.7 ?
    C13 C14 H14 . . 119.7 ?
    C14 C15 C16 . . 119.7(4) ?
    C14 C15 H15 . . 120.1 ?
    C16 C15 H15 . . 120.1 ?
    C15 C16 C17 . . 120.1(3) ?
    C15 C16 H16 . . 119.9 ?
    C17 C16 H16 . . 119.9 ?
    C12 C17 C16 . . 120.9(3) ?
    C12 C17 H17 . . 119.5 ?
    C16 C17 H17 . . 119.5 ?
    C23 C18 C19 . . 118.8(3) ?
    C23 C18 P1 . . 117.9(2) ?
    C19 C18 P1 . . 123.3(2) ?
    C18 C19 C20 . . 120.5(3) ?
    C18 C19 H19 . . 119.7 ?
    C20 C19 H19 . . 119.7 ?
    C21 C20 C19 . . 119.6(3) ?
    C21 C20 H20 . . 120.2 ?
    C19 C20 H20 . . 120.2 ?
    C22 C21 C20 . . 120.9(3) ?
    C22 C21 H21 . . 119.5 ?
    C20 C21 H21 . . 119.5 ?
    C21 C22 C23 . . 119.4(3) ?
    C21 C22 H22 . . 120.3 ?
    C23 C22 H22 . . 120.3 ?
    C18 C23 C22 . . 120.7(3) ?
    C18 C23 H23 . . 119.7 ?
    C22 C23 H23 . . 119.7 ?
    C29 C24 C25 . . 118.0(3) ?
    C29 C24 P1 . . 122.9(2) ?
    C25 C24 P1 . . 118.9(2) ?
    C26 C25 C24 . . 121.0(3) ?
    C26 C25 H25 . . 119.5 ?
    C24 C25 H25 . . 119.5 ?
    C27 C26 C25 . . 119.6(3) ?
    C27 C26 H26 . . 120.2 ?
    C25 C26 H26 . . 120.2 ?
    C28 C27 C26 . . 120.7(3) ?
    C28 C27 H27 . . 119.7 ?
    C26 C27 H27 . . 119.7 ?
    C27 C28 C29 . . 120.2(3) ?
    C27 C28 H28 . . 119.9 ?
    C29 C28 H28 . . 119.9 ?
    C24 C29 C28 . . 120.6(3) ?
    C24 C29 H29 . . 119.7 ?
    C28 C29 H29 . . 119.7 ?
    C1 O1 H1 . . 113.8 ?
    O2 C1 O1 . . 123.5(3) ?
    O2 C1 C2 . . 123.7(3) ?
    O1 C1 C2 . . 112.8(3) ?
    N1 C2 C3 . . 121.7(3) ?
    N1 C2 C1 . . 115.2(3) ?
    C3 C2 C1 . . 123.0(3) ?
    C6 N1 C2 . . 118.8(3) ?
    C2 C3 C4 . . 118.7(3) ?
    C2 C3 Cl1 . . 123.4(3) ?
    C4 C3 Cl1 . . 117.8(3) ?
    C5 C4 C3 . . 119.7(3) ?
    C5 C4 H4A . . 120.1 ?
    C3 C4 H4A . . 120.1 ?
    N1 C6 C5 . . 122.5(3) ?
    N1 C6 N2 . . 116.6(3) ?
    C5 C6 N2 . . 120.9(3) ?
    N3 N2 C8 . . 112.1(3) ?
    N3 N2 C6 . . 117.4(3) ?
    C8 N2 C6 . . 130.5(3) ?
    C4 C5 C6 . . 118.6(3) ?
    C4 C5 H5A . . 120.7 ?
    C6 C5 H5A . . 120.7 ?
    C10 N3 N2 . . 103.4(3) ?
    C9 C8 N2 . . 104.8(4) ?
    C9 C8 C7 . . 129.3(5) ?
    N2 C8 C7 . . 125.8(3) ?
    C8 C7 H7A . . 109.5 ?
    C8 C7 H7B . . 109.5 ?
    H7A C7 H7B . . 109.5 ?
    C8 C7 H7C . . 109.5 ?
    H7A C7 H7C . . 109.5 ?
    H7B C7 H7C . . 109.5 ?
    C8 C9 C10 . . 107.9(4) ?
    C8 C9 H9 . . 126(2) ?
    C10 C9 H9 . . 126(2) ?
    N3 C10 C9 . . 111.7(4) ?
    N3 C10 C11 . . 119.0(5) ?
    C9 C10 C11 . . 129.3(5) ?
    C10 C11 H11A . . 109.5 ?
    C10 C11 H11B . . 109.5 ?
    H11A C11 H11B . . 109.5 ?
    C10 C11 H11C . . 109.5 ?
    H11A C11 H11C . . 109.5 ?
    H11B C11 H11C . . 109.5 ?
loop_
    _geom_torsion_atom_site_label_1
    _geom_torsion_atom_site_label_2
    _geom_torsion_atom_site_label_3
    _geom_torsion_atom_site_label_4
    _geom_torsion_site_symmetry_1
    _geom_torsion_site_symmetry_2
    _geom_torsion_site_symmetry_3
    _geom_torsion_site_symmetry_4
    _geom_torsion
    _geom_torsion_publ_flag
    O3 P1 C12 C17 . . . . -152.2(2) ?
    C24 P1 C12 C17 . . . . -28.7(3) ?
    C18 P1 C12 C17 . . . . 85.2(3) ?
    O3 P1 C12 C13 . . . . 29.6(3) ?
    C24 P1 C12 C13 . . . . 153.1(2) ?
    C18 P1 C12 C13 . . . . -92.9(2) ?
    C17 C12 C13 C14 . . . . 0.2(4) ?
    P1 C12 C13 C14 . . . . 178.5(2) ?
    C12 C13 C14 C15 . . . . 0.8(5) ?
    C13 C14 C15 C16 . . . . -1.8(5) ?
    C14 C15 C16 C17 . . . . 1.7(5) ?
    C13 C12 C17 C16 . . . . -0.3(4) ?
    P1 C12 C17 C16 . . . . -178.5(2) ?
    C15 C16 C17 C12 . . . . -0.6(5) ?
    O3 P1 C18 C23 . . . . 19.5(3) ?
    C24 P1 C18 C23 . . . . -102.6(2) ?
    C12 P1 C18 C23 . . . . 143.3(2) ?
    O3 P1 C18 C19 . . . . -160.2(2) ?
    C24 P1 C18 C19 . . . . 77.6(3) ?
    C12 P1 C18 C19 . . . . -36.5(3) ?
    C23 C18 C19 C20 . . . . 0.4(4) ?
    P1 C18 C19 C20 . . . . -179.8(2) ?
    C18 C19 C20 C21 . . . . 0.9(5) ?
    C19 C20 C21 C22 . . . . -1.0(5) ?
    C20 C21 C22 C23 . . . . -0.1(5) ?
    C19 C18 C23 C22 . . . . -1.6(5) ?
    P1 C18 C23 C22 . . . . 178.7(2) ?
    C21 C22 C23 C18 . . . . 1.4(5) ?
    O3 P1 C24 C29 . . . . -104.1(3) ?
    C12 P1 C24 C29 . . . . 131.9(3) ?
    C18 P1 C24 C29 . . . . 17.3(3) ?
    O3 P1 C24 C25 . . . . 70.8(3) ?
    C12 P1 C24 C25 . . . . -53.2(3) ?
    C18 P1 C24 C25 . . . . -167.7(2) ?
    C29 C24 C25 C26 . . . . 0.0(4) ?
    P1 C24 C25 C26 . . . . -175.2(2) ?
    C24 C25 C26 C27 . . . . -0.1(5) ?
    C25 C26 C27 C28 . . . . 0.0(5) ?
    C26 C27 C28 C29 . . . . 0.2(5) ?
    C25 C24 C29 C28 . . . . 0.2(5) ?
    P1 C24 C29 C28 . . . . 175.2(2) ?
    C27 C28 C29 C24 . . . . -0.3(5) ?
    O2 C1 C2 N1 . . . . 147.7(3) ?
    O1 C1 C2 N1 . . . . -32.9(3) ?
    O2 C1 C2 C3 . . . . -33.1(4) ?
    O1 C1 C2 C3 . . . . 146.3(3) ?
    C3 C2 N1 C6 . . . . 1.8(4) ?
    C1 C2 N1 C6 . . . . -179.0(2) ?
    N1 C2 C3 C4 . . . . -0.3(4) ?
    C1 C2 C3 C4 . . . . -179.4(3) ?
    N1 C2 C3 Cl1 . . . . 177.3(2) ?
    C1 C2 C3 Cl1 . . . . -1.9(4) ?
    C2 C3 C4 C5 . . . . -0.7(5) ?
    Cl1 C3 C4 C5 . . . . -178.4(3) ?
    C2 N1 C6 C5 . . . . -2.4(4) ?
    C2 N1 C6 N2 . . . . 179.0(2) ?
    N1 C6 N2 N3 . . . . 169.7(2) ?
    C5 C6 N2 N3 . . . . -8.9(4) ?
    N1 C6 N2 C8 . . . . -12.4(4) ?
    C5 C6 N2 C8 . . . . 168.9(3) ?
    C3 C4 C5 C6 . . . . 0.2(5) ?
    N1 C6 C5 C4 . . . . 1.4(5) ?
    N2 C6 C5 C4 . . . . 180.0(3) ?
    C8 N2 N3 C10 . . . . 0.8(3) ?
    C6 N2 N3 C10 . . . . 179.1(3) ?
    N3 N2 C8 C9 . . . . -1.0(4) ?
    C6 N2 C8 C9 . . . . -178.9(3) ?
    N3 N2 C8 C7 . . . . 177.7(3) ?
    C6 N2 C8 C7 . . . . -0.2(5) ?
    N2 C8 C9 C10 . . . . 0.8(4) ?
    C7 C8 C9 C10 . . . . -177.9(3) ?
    N2 N3 C10 C9 . . . . -0.3(4) ?
    N2 N3 C10 C11 . . . . -179.4(3) ?
    C8 C9 C10 N3 . . . . -0.3(5) ?
    C8 C9 C10 C11 . . . . 178.7(3) ?
loop_
    _geom_hbond_atom_site_label_D
    _geom_hbond_atom_site_label_H
    _geom_hbond_atom_site_label_A
    _geom_hbond_site_symmetry_A
    _geom_hbond_distance_DH
    _geom_hbond_distance_HA
    _geom_hbond_distance_DA
    _geom_hbond_angle_DHA
    O1 H1 O3 . 0.79 1.76 2.537(2) 165
data_global
_journal_date_recd_electronic     2008-07-01
_journal_date_accepted     2008-07-03
_journal_name_full     'Acta Crystallographica, Section E'
_journal_year     2008
_journal_volume     64
_journal_issue      8
_journal_page_first     o1427
_journal_page_last     o1427
_journal_paper_category     QO
_journal_coeditor_code     HB2757
_publ_contact_author_name     'Huang Zhong-Jing'
_publ_contact_author_address
;
College of Chemistry and Ecological Engineering
Guangxi University for Nationalities
Nanning 530006
People's Republic of China
;
_publ_contact_author_email     yxhphd@163.com
_publ_contact_author_fax     '0086-771-3262396'
_publ_contact_author_phone     '0086-771-3262396'
_publ_section_title
;
3-Chloro-6-(3,5-dimethyl-1<i>H</i>-pyrazol-1-yl)picolinic
acid--triphenylphosphine oxide (1/1)
;
loop_
    _publ_author_name
    _publ_author_address
    'Hu, Fei-Long'
;
College of Chemistry and Ecological Engineering
Guangxi University for Nationalities
Nanning 530006
People's Republic of China
;
    'Huang, Zhong-Jing'
;
College of Chemistry and Ecological Engineering
Guangxi University for Nationalities
Nanning 530006
People's Republic of China
;
    'Zhang, Shan-Shan'
;
College of Chemistry and Ecological Engineering
Guangxi University for Nationalities
Nanning 530006
People's Republic of China
;
    'Zhuang, Yue'
;
College of Chemistry and Ecological Engineering
Guangxi University for Nationalities
Nanning 530006
People's Republic of China
;
    'Luo, Wei-Qiang'
;
College of Chemistry and Ecological Engineering
Guangxi University for Nationalities
Nanning 530006
People's Republic of China
;
