# Supplementary material for: 3-Chloro-6-(3,5-dimethyl-1H-pyrazol-1-yl)picolinic acid–triphenyl­phosphine oxide (1/1)
Source: Acta Crystallogr Sect E Struct Rep Online. 2008 Jul 9;64(Pt 8):o1427. doi: 10.1107/S160053680802045X (PMC2962060; doi:10.1107/S160053680802045X)
Supplement: Supplementary file 2 [file e-64-o1427-Isup2.hkl]

# 
# h,k,l, Fc-squared, Fo-squared, sigma(Fo-squared) and status flag 
# 
data_I
_shelx_title ' 080625d in P2(1)/c' 
_shelx_refln_list_code          4 
_shelx_F_calc_maximum      246.24 
_exptl_crystal_F_000      1104.00 
_reflns_d_resolution_high  0.8406 
 
loop_ 
 _symmetry_equiv_pos_as_xyz 
 'x, y, z' 
 '-x, y+1/2, -z+1/2' 
 '-x, -y, -z' 
 'x, -y-1/2, z-1/2' 
 
_cell_length_a    16.6694 
_cell_length_b     9.8176 
_cell_length_c    18.2725 
_cell_angle_alpha  90.000 
_cell_angle_beta  116.089 
_cell_angle_gamma  90.000 
 
_shelx_F_squared_multiplier     1.000 
 
loop_ 
 _refln_index_h 
 _refln_index_k 
 _refln_index_l 
 _refln_F_squared_calc 
 _refln_F_squared_meas 
 _refln_F_squared_sigma 
 _refln_observed_status 
   1   0   0      155.32      170.46      9.30 o 
   2   0   0     1306.45     1232.07     38.22 o 
   3   0   0      775.60      782.99     23.60 o 
   4   0   0      197.49      193.25     17.92 o 
   5   0   0     3161.69     2977.86     56.61 o 
   6   0   0     9324.10     9678.71    111.91 o 
   7   0   0     7062.03     7154.75    101.97 o 
   8   0   0      359.68      327.50     28.17 o 
   9   0   0      531.71      571.88     35.34 o 
  10   0   0     1059.48     1084.88     50.27 o 
  11   0   0       11.01       14.59     18.68 o 
  12   0   0        4.77        4.44     22.17 o 
  13   0   0        0.32       -4.11     22.09 o 
  14   0   0      117.41      123.17     28.82 o 
  15   0   0       15.20       22.91     24.19 o 
  16   0   0       90.69       74.56     37.19 o 
  17   0   0        0.24      -16.01     29.10 o 
   1   1   0     5293.14     5125.00     72.35 o 
   2   1   0     7165.96     7060.84     50.52 o 
   3   1   0     3717.34     3767.19     39.81 o 
   4   1   0     2308.34     2326.33     28.14 o 
   5   1   0     1048.23     1141.68     25.98 o 
   6   1   0      411.75      396.03     22.86 o 
   7   1   0       48.47       53.19     11.71 o 
   8   1   0        0.03       12.88     12.43 o 
   9   1   0      370.55      407.30     22.57 o 
  10   1   0       16.10       21.58     11.64 o 
  11   1   0        7.45        7.13     13.69 o 
  12   1   0       17.98        4.67     13.72 o 
  13   1   0        0.65       -0.64     12.64 o 
  14   1   0       33.24       30.45     18.02 o 
  15   1   0      120.26      125.51     24.93 o 
  16   1   0       34.34       36.18     19.28 o 
  17   1   0       45.47       19.64     19.44 o 
   0   2   0    13127.72    11587.06    317.25 o 
   1   2   0    12603.88    11726.58    185.86 o 
   2   2   0    60635.63    50381.04   1172.86 o 
   3   2   0    36304.47    32628.46    903.15 o 
   4   2   0      954.38     1011.04     24.75 o 
   5   2   0        4.59       -0.75      8.66 o 
   6   2   0      135.04      137.53     12.96 o 
   7   2   0      876.12      872.30     26.73 o 
   8   2   0     3512.01     3533.45     91.78 o 
   9   2   0      881.68      834.53     44.15 o 
  10   2   0       30.73       27.71     12.65 o 
  11   2   0        0.00       11.09     15.52 o 
  12   2   0      142.71      188.65     22.42 o 
  13   2   0       41.08       50.78     19.21 o 
  14   2   0      120.34      132.19     22.08 o 
  15   2   0        5.88       11.10     16.94 o 
  16   2   0      151.08      138.01     23.74 o 
  17   2   0        2.15       -9.39     18.97 o 
   1   3   0     6575.24     6539.20    101.51 o 
   2   3   0     2934.24     2863.35     57.10 o 
   3   3   0     5554.68     5380.82    111.29 o 
   4   3   0     2987.06     3085.32     93.00 o 
   5   3   0      340.06      453.53     20.96 o 
   6   3   0     2735.32     2814.86     61.78 o 
   7   3   0      166.89      189.27     15.85 o 
   8   3   0        1.15       -1.34     10.62 o 
   9   3   0       77.69       84.63     15.38 o 
  10   3   0     1320.66     1312.98     56.27 o 
  11   3   0      613.24      644.96     37.23 o 
  12   3   0       91.18       98.50     25.93 o 
  13   3   0        0.86       24.87     18.95 o 
  14   3   0        0.22      -15.68     11.83 o 
  15   3   0        0.08       -3.80     16.93 o 
  16   3   0        9.27        3.57     18.76 o 
  17   3   0        3.85        1.55     19.20 o 
   0   4   0     2382.64     2153.20     56.13 o 
   1   4   0      958.47     1008.72     27.28 o 
   2   4   0      431.03      452.41     22.05 o 
   3   4   0      626.66      624.85     20.81 o 
   4   4   0      523.15      523.58     23.86 o 
   5   4   0     5635.73     5730.82    306.03 o 
   6   4   0     3239.95     3118.15    107.49 o 
   7   4   0      182.91      180.40     15.67 o 
   8   4   0      106.44       93.99     21.22 o 
   9   4   0      919.96      903.11     42.14 o 
  10   4   0       93.44       86.57     18.90 o 
  11   4   0      275.06      292.67     29.03 o 
  12   4   0        1.45       -5.50     15.91 o 
  13   4   0      181.96      173.78     35.38 o 
  14   4   0      107.63       86.69     31.96 o 
  15   4   0       40.73       12.68     18.99 o 
  16   4   0       51.59       37.97     20.84 o 
   1   5   0      169.51      179.44     17.26 o 
   2   5   0     3957.53     3988.67     66.58 o 
   3   5   0     4688.32     5310.16    102.43 o 
   4   5   0      140.33      117.62     16.86 o 
   5   5   0      211.32      233.10     24.20 o 
   6   5   0       42.37       41.50     18.53 o 
   7   5   0      637.90      546.42     34.22 o 
   8   5   0        4.46        3.15     17.10 o 
   9   5   0      329.42      241.04     32.23 o 
  10   5   0      585.70      587.19     38.62 o 
  11   5   0      168.28      154.93     23.29 o 
  12   5   0      284.06      251.94     26.50 o 
  13   5   0        2.02       10.33     16.77 o 
  14   5   0        1.10       -5.07     15.82 o 
  15   5   0        5.09       -5.33     17.77 o 
  16   5   0        3.28       -5.29     18.23 o 
   0   6   0     3013.64     3149.39    123.46 o 
   1   6   0      794.72      835.79     37.29 o 
   2   6   0       11.21       17.36     13.76 o 
   3   6   0      887.45      896.69     47.55 o 
   4   6   0      889.61      858.21     39.77 o 
   5   6   0        1.55       -0.23     18.04 o 
   6   6   0       45.10       76.43     23.58 o 
   7   6   0      100.65       83.37     22.60 o 
   8   6   0     1463.75     1510.16    143.41 o 
   9   6   0      176.63      173.23     43.02 o 
  10   6   0      146.21      177.00     28.69 o 
  11   6   0       85.35       43.29     20.84 o 
  12   6   0       33.66       33.63     18.96 o 
  13   6   0       16.16       26.64     16.14 o 
  14   6   0        3.89        2.39     16.41 o 
  15   6   0        2.41       -3.45     17.18 o 
   1   7   0     2226.36     2472.54    139.47 o 
   2   7   0      740.96      767.39     50.95 o 
   3   7   0       15.00        2.38     19.93 o 
   4   7   0        8.31       -0.53     24.47 o 
   5   7   0      413.21      407.20     58.71 o 
   6   7   0      520.47      566.44     39.72 o 
   7   7   0       41.26       28.17     19.92 o 
   8   7   0       47.28       30.48     17.96 o 
   9   7   0        0.04       -9.49     15.97 o 
  10   7   0       17.07       32.13     20.76 o 
  11   7   0        3.89       -1.22     22.40 o 
  12   7   0       32.24       49.25     21.30 o 
  13   7   0       15.13        0.69     18.73 o 
  14   7   0        8.58       -2.45     18.68 o 
   0   8   0     3152.87     3884.79    169.26 o 
   1   8   0      725.51      779.06     56.88 o 
   2   8   0      136.43      129.29     31.26 o 
   3   8   0      249.78      260.81     37.70 o 
   4   8   0      155.03      205.34     33.87 o 
   5   8   0       83.36      138.19     31.99 o 
   6   8   0      174.08      168.65     29.51 o 
   7   8   0       64.99       43.11     20.42 o 
   8   8   0       73.38       47.72     19.59 o 
   9   8   0        1.97       13.42     19.24 o 
  10   8   0      111.50      109.67     22.44 o 
  11   8   0       36.51       25.29     19.53 o 
  12   8   0        0.16       -2.89     18.23 o 
   1   9   0        4.56      -30.78     20.52 o 
   2   9   0      276.87      301.23     43.47 o 
   3   9   0      105.55      132.17     34.63 o 
   4   9   0        0.17       27.57     28.19 o 
   5   9   0      217.16      156.97     31.80 o 
   6   9   0       16.83       30.71     31.34 o 
   7   9   0       76.03       60.23     22.35 o 
   8   9   0        5.43      -21.53     21.36 o 
   9   9   0       29.87       53.89     21.45 o 
  10   9   0        7.06        4.18     19.11 o 
  11   9   0       40.33       66.77     24.91 o 
   0  10   0        5.42       23.24     32.20 o 
   1  10   0       85.52       49.02     28.64 o 
   2  10   0       79.18       94.01     34.58 o 
   3  10   0       21.76       22.12     24.57 o 
   4  10   0       23.39        8.30     26.71 o 
   5  10   0      115.67      151.36     34.39 o 
   6  10   0        1.96        5.85     18.84 o 
   7  10   0        4.68       -0.86     21.43 o 
   8  10   0      105.57       79.31     25.46 o 
   9  10   0       62.94       54.52     27.81 o 
   1  11   0       13.42       -9.25     21.83 o 
   2  11   0       46.36       42.60     23.41 o 
   3  11   0       25.92       23.31     25.07 o 
   4  11   0       26.22       25.45     24.38 o 
   5  11   0       20.63       11.79     22.89 o 
 -18   1   1       40.07       17.15     19.50 o 
 -17   1   1        7.55        9.72     18.12 o 
 -16   1   1        3.30        2.17     18.55 o 
 -15   1   1       80.84       89.62     21.19 o 
 -14   1   1      357.58      360.61     26.75 o 
 -13   1   1       15.30        1.53     14.22 o 
 -12   1   1      107.73      126.75     18.60 o 
 -11   1   1      529.94      478.18     26.20 o 
 -10   1   1        6.99        1.68     11.20 o 
  -9   1   1      636.92      618.52     25.44 o 
  -8   1   1     2843.72     2830.62     47.84 o 
  -7   1   1       14.09       10.47     11.37 o 
  -6   1   1     2623.03     2662.59     68.82 o 
  -5   1   1        1.33       -3.85     10.71 o 
  -4   1   1     1604.29     1540.53     30.62 o 
  -3   1   1     1025.97     1051.23     17.21 o 
  -2   1   1      186.25      186.47     11.43 o 
  -1   1   1     2215.68     2158.14     47.99 o 
   0   1   1     5317.97     4484.14    214.28 o 
   1   1   1      451.60      370.96     11.42 o 
   2   1   1     8678.55     8479.36     49.22 o 
   3   1   1     5299.43     5394.01     69.21 o 
   4   1   1       30.21       47.96     10.07 o 
   5   1   1     1728.04     1797.46     27.45 o 
   6   1   1      316.92      339.74     15.67 o 
   7   1   1      104.13      111.05     13.50 o 
   8   1   1       36.15       31.51     12.51 o 
   9   1   1      301.09      283.42     20.98 o 
  10   1   1        0.02        2.25     13.08 o 
  11   1   1      101.97      108.96     17.87 o 
  12   1   1       74.21       68.43     18.68 o 
  13   1   1       40.81       41.31     17.25 o 
  14   1   1       28.06       15.89     17.98 o 
  15   1   1       10.34        3.31     29.25 o 
  16   1   1        5.16        1.20     16.99 o 
  17   1   1       48.42       60.97     26.64 o 
 -17   2   1       82.88       62.28     24.69 o 
 -16   2   1      139.83      122.18     23.67 o 
 -15   2   1       22.51       11.94     16.41 o 
 -14   2   1        2.67       -4.96     15.84 o 
 -13   2   1       21.31       10.83     13.60 o 
 -12   2   1        1.17        5.60     15.52 o 
 -11   2   1       43.69       38.34     13.89 o 
 -10   2   1        4.03       13.45     12.62 o 
  -9   2   1      160.25      171.35     17.01 o 
  -8   2   1       26.61        6.76     10.21 o 
  -7   2   1      438.19      399.89     19.67 o 
  -6   2   1      118.64      126.89      8.47 o 
  -5   2   1        1.98        2.31      7.26 o 
  -4   2   1      476.30      485.37     16.17 o 
  -3   2   1     6581.85     6725.43     52.64 o 
  -2   2   1      348.48      365.63     33.25 o 
  -1   2   1     7060.07     6723.32    117.00 o 
   0   2   1      612.52      677.06     17.17 o 
   1   2   1     3531.74     3444.95    138.21 o 
   2   2   1    10856.04    10280.86    222.31 o 
   3   2   1    16080.55    15814.04    373.42 o 
   4   2   1     8616.90     9183.98    193.32 o 
   5   2   1       10.65        7.32      6.08 o 
   6   2   1      998.49     1086.12     25.34 o 
   7   2   1       32.92       47.68     11.12 o 
   8   2   1      104.29       92.88     12.29 o 
   9   2   1      111.83      126.39     16.07 o 
  10   2   1       28.11       16.03     15.28 o 
  11   2   1        1.56      -11.81     14.72 o 
  12   2   1       46.35       25.82     17.33 o 
  13   2   1      139.55      142.86     25.51 o 
  14   2   1       13.26       -1.13     22.51 o 
  15   2   1       72.11       63.50     21.27 o 
  16   2   1        1.80      -11.98     17.96 o 
  17   2   1       12.13       -9.94     15.95 o 
 -17   3   1        5.90       -5.21     17.64 o 
 -16   3   1       10.62       -1.02     20.13 o 
 -15   3   1        7.17       -2.41     17.10 o 
 -14   3   1        4.93        2.56     17.75 o 
 -13   3   1       20.64       34.24     18.54 o 
 -12   3   1      399.20      407.25     48.45 o 
 -11   3   1       51.19       37.69     14.72 o 
 -10   3   1        8.91        0.17     12.41 o 
  -9   3   1      215.52      205.44     20.19 o 
  -8   3   1        9.27        5.92     12.36 o 
  -7   3   1       98.48      132.68     18.21 o 
  -6   3   1     1057.95      996.17     48.49 o 
  -5   3   1     1602.93     1679.10     31.12 o 
  -4   3   1     2964.04     2946.50     78.61 o 
  -3   3   1     6377.03     6117.60    180.49 o 
  -2   3   1        7.26       -3.06     10.82 o 
  -1   3   1      887.34      960.99     29.35 o 
   0   3   1     4074.92     3816.86     42.89 o 
   1   3   1     1357.86     1223.05     53.03 o 
   2   3   1      164.60      196.50     16.33 o 
   3   3   1       83.69      101.70     13.54 o 
   4   3   1      693.96      660.21     33.01 o 
   5   3   1      339.73      364.01     14.93 o 
   6   3   1     1830.86     1930.91     70.43 o 
   7   3   1      112.68      106.43     11.32 o 
   8   3   1      152.20      165.94     14.80 o 
   9   3   1      279.98      275.38     25.98 o 
  10   3   1       24.00       35.85     16.05 o 
  11   3   1       64.31       82.14     21.12 o 
  12   3   1       48.94       47.61     20.88 o 
  13   3   1       28.86       13.62     15.67 o 
  14   3   1       65.93       42.25     19.87 o 
  15   3   1      110.14       98.81     22.10 o 
  16   3   1        3.38        0.23     14.09 o 
 -17   4   1        8.68       -2.75     19.15 o 
 -16   4   1        6.90        8.57     17.17 o 
 -15   4   1        4.99        4.79     15.28 o 
 -14   4   1       94.37       63.72     19.07 o 
 -13   4   1      240.70      201.72     27.18 o 
 -12   4   1      322.66      333.96     33.34 o 
 -11   4   1      102.65       72.73     19.56 o 
 -10   4   1       99.30       77.17     19.64 o 
  -9   4   1       37.77       38.27     12.42 o 
  -8   4   1        3.45        7.29     16.15 o 
  -7   4   1        7.24        0.79     15.17 o 
  -6   4   1      428.71      387.01     19.47 o 
  -5   4   1     3070.85     3224.70    126.85 o 
  -4   4   1     1041.78     1105.58     42.33 o 
  -3   4   1       61.49       30.94     10.26 o 
  -2   4   1     1713.31     1740.48     34.67 o 
  -1   4   1      100.81       67.69     13.23 o 
   0   4   1       17.44      -10.14     12.94 o 
   1   4   1       68.63       59.15     13.34 o 
   2   4   1      449.84      468.35     24.54 o 
   3   4   1       55.36      101.09     14.46 o 
   4   4   1      748.49      658.11     26.80 o 
   5   4   1     1235.46     1224.69     79.50 o 
   6   4   1     4002.55     4204.12    165.10 o 
   7   4   1      394.08      377.40     23.33 o 
   8   4   1        0.54       -4.86     11.50 o 
   9   4   1       64.87       41.67     15.29 o 
  10   4   1        5.80       -8.23     15.97 o 
  11   4   1       60.02       48.69     19.99 o 
  12   4   1        4.18       -6.94     13.56 o 
  13   4   1      209.37      211.20     42.03 o 
  14   4   1        1.74       -0.65     15.04 o 
  15   4   1        2.01      -10.11     18.02 o 
  16   4   1        0.55       -9.24     15.85 o 
 -16   5   1       24.52       17.97     15.78 o 
 -15   5   1       24.59       21.61     17.02 o 
 -14   5   1        2.57       -5.33     13.61 o 
 -13   5   1       59.03       57.58     18.86 o 
 -12   5   1       36.38       47.16     18.82 o 
 -11   5   1        0.01       -7.45     13.15 o 
 -10   5   1      655.52      608.64     38.08 o 
  -9   5   1       56.40       67.19     18.40 o 
  -8   5   1        1.29       -3.48     16.96 o 
  -7   5   1        6.72        2.67     16.18 o 
  -6   5   1     1455.86     1476.72    153.26 o 
  -5   5   1      441.79      439.57     22.57 o 
  -4   5   1        6.16        3.29     10.92 o 
  -3   5   1      222.62      227.54     17.52 o 
  -2   5   1      906.67      888.97     29.65 o 
  -1   5   1      649.42      621.27     30.05 o 
   0   5   1      589.11      632.89     31.24 o 
   1   5   1      490.79      439.62     26.50 o 
   2   5   1     1077.85     1079.16     39.10 o 
   3   5   1      381.95      465.07     27.85 o 
   4   5   1      470.86      454.99     24.61 o 
   5   5   1      105.09      121.53     17.55 o 
   6   5   1        2.89       -1.64     15.08 o 
   7   5   1      278.44      261.21     22.89 o 
   8   5   1      474.01      469.94     39.95 o 
   9   5   1        3.65       10.36     18.76 o 
  10   5   1       11.16        4.06     16.25 o 
  11   5   1       78.75       63.12     21.95 o 
  12   5   1       59.01       80.29     21.62 o 
  13   5   1       60.67       39.04     17.13 o 
  14   5   1       19.27       17.74     17.58 o 
  15   5   1        4.08       -7.99     13.50 o 
 -15   6   1        4.43        3.22     15.91 o 
 -14   6   1       23.77       15.10     18.38 o 
 -13   6   1       33.52       25.50     17.09 o 
 -12   6   1       11.39       11.33     18.52 o 
 -11   6   1       51.70       26.47     17.26 o 
 -10   6   1      291.14      250.49     42.97 o 
  -9   6   1      437.23      411.02     49.83 o 
  -8   6   1      210.29      215.47     50.67 o 
  -7   6   1      779.92      754.43     39.53 o 
  -6   6   1      194.16      191.84     24.56 o 
  -5   6   1      102.31       92.36     20.52 o 
  -4   6   1      810.18      871.20     33.11 o 
  -3   6   1      534.00      550.07     27.05 o 
  -2   6   1      337.21      384.45     26.60 o 
  -1   6   1     1296.99     1392.34     47.40 o 
   0   6   1      151.65      129.15     20.78 o 
   1   6   1       62.09       65.44     17.32 o 
   2   6   1       92.14      111.64     18.97 o 
   3   6   1       11.39        3.27     18.07 o 
   4   6   1        1.05       10.52     17.29 o 
   5   6   1       59.81       71.99     17.45 o 
   6   6   1      699.53      757.73     56.79 o 
   7   6   1      125.88      110.61     44.45 o 
   8   6   1      251.19      255.32     50.82 o 
   9   6   1      459.04      409.70     42.03 o 
  10   6   1        9.53        4.74     19.07 o 
  11   6   1       21.75        9.62     18.92 o 
  12   6   1        6.33        9.91     13.54 o 
  13   6   1       79.65       75.48     20.64 o 
  14   6   1       79.95       54.69     21.31 o 
 -14   7   1        0.03      -14.17     17.40 o 
 -13   7   1       44.51       39.99     20.45 o 
 -12   7   1       35.62       39.16     20.31 o 
 -11   7   1       29.49       11.39     18.15 o 
 -10   7   1        0.01       11.93     16.04 o 
  -9   7   1      143.29      147.15     24.24 o 
  -8   7   1       19.02        3.75     14.80 o 
  -7   7   1        9.87        1.80     18.22 o 
  -6   7   1       43.47       23.50     23.30 o 
  -5   7   1        7.79       10.96     21.45 o 
  -4   7   1       91.55       63.23     21.50 o 
  -3   7   1       30.33       39.74     19.89 o 
  -2   7   1      172.36      177.89     24.41 o 
  -1   7   1      232.60      230.28     25.29 o 
   0   7   1     1169.86     1323.34     51.45 o 
   1   7   1      187.59      154.86     22.96 o 
   2   7   1       25.51       45.98     19.63 o 
   3   7   1        0.01       -2.08     17.14 o 
   4   7   1        0.08       16.22     19.05 o 
   5   7   1        3.91       14.95     18.94 o 
   6   7   1      103.51       74.33     23.59 o 
   7   7   1      247.33      203.57     35.04 o 
   8   7   1       39.06       20.15     24.11 o 
   9   7   1       35.97       36.80     22.69 o 
  10   7   1        0.86       -4.94     19.87 o 
  11   7   1       29.03       31.46     19.35 o 
  12   7   1        5.50      -14.19     15.40 o 
  13   7   1        0.08      -10.23     20.67 o 
 -13   8   1       25.70       -2.91     18.37 o 
 -12   8   1        8.07        9.33     19.74 o 
 -11   8   1       67.90       66.77     20.01 o 
 -10   8   1        0.92       10.42     18.80 o 
  -9   8   1        7.87        9.65     17.94 o 
  -8   8   1       82.90       60.13     20.43 o 
  -7   8   1      669.81      728.07     45.17 o 
  -6   8   1       72.81      105.14     31.03 o 
  -5   8   1       90.72      101.46     25.79 o 
  -4   8   1       28.85       17.40     23.98 o 
  -3   8   1      891.34      899.46     58.45 o 
  -2   8   1      247.72      307.42     54.67 o 
  -1   8   1      343.66      358.90     41.15 o 
   0   8   1       18.28       27.19     42.70 o 
   1   8   1       62.12       49.23     27.22 o 
   2   8   1       79.00       82.65     27.79 o 
   3   8   1      117.90      119.18     29.75 o 
   4   8   1       75.64       59.68     31.08 o 
   5   8   1       35.33       51.84     26.84 o 
   6   8   1       37.96       22.98     24.64 o 
   7   8   1       14.56        6.00     19.28 o 
   8   8   1        0.58        8.53     15.47 o 
   9   8   1       12.37      -12.87     19.51 o 
  10   8   1        6.11       -1.88     14.07 o 
  11   8   1       45.92       66.56     22.37 o 
  12   8   1       85.16       46.95     23.11 o 
 -11   9   1       11.33       -0.37     19.76 o 
 -10   9   1       14.31        3.76     19.59 o 
  -9   9   1       23.76       20.49     21.12 o 
  -8   9   1        0.08       23.30     24.12 o 
  -7   9   1        0.13        7.17     22.65 o 
  -6   9   1      124.75      136.84     30.53 o 
  -5   9   1      195.52      188.46     48.64 o 
  -4   9   1        0.19      -14.80     17.83 o 
  -3   9   1       64.27       63.13     25.44 o 
  -2   9   1      175.35      158.89     32.23 o 
  -1   9   1       10.79       20.24     29.46 o 
   0   9   1        6.04       -2.48     23.75 o 
   1   9   1       14.35       15.27     23.28 o 
   2   9   1        3.40       30.92     28.24 o 
   3   9   1      416.60      448.83     48.80 o 
   4   9   1       40.31       18.20     19.33 o 
   5   9   1       48.44       37.34     26.69 o 
   6   9   1       21.76       34.61     35.47 o 
   7   9   1       21.25       32.23     19.49 o 
   8   9   1        4.63        8.33     21.25 o 
   9   9   1        2.12       17.70     19.25 o 
  10   9   1       59.43       54.22     21.34 o 
  -9  10   1        1.08        6.89     19.23 o 
  -8  10   1        0.73       -0.57     19.11 o 
  -7  10   1        9.38       21.85     23.07 o 
  -6  10   1       18.30       -9.98     18.06 o 
  -5  10   1        0.78      -11.58     24.23 o 
  -4  10   1       76.32      105.60     29.37 o 
  -3  10   1       32.71       16.28     28.24 o 
  -2  10   1      213.91      223.56     40.99 o 
  -1  10   1      131.53       88.62     31.57 o 
   0  10   1       34.97       83.75     35.45 o 
   1  10   1       24.27       20.49     29.46 o 
   2  10   1       16.83       27.69     25.20 o 
   3  10   1        1.46       -3.99     22.30 o 
   4  10   1        6.92       39.31     27.08 o 
   5  10   1       32.53       58.46     23.16 o 
   6  10   1       24.17       28.92     24.50 o 
   7  10   1        0.02       -4.38     19.68 o 
   8  10   1        6.12       -2.21     19.58 o 
  -6  11   1       31.04       15.74     23.64 o 
  -5  11   1       27.75       44.09     26.52 o 
  -4  11   1       61.39       54.06     29.38 o 
  -3  11   1        0.67      -11.83     20.15 o 
  -2  11   1       13.84       13.47     21.07 o 
  -1  11   1       60.68       43.40     23.31 o 
   0  11   1       33.51       38.86     27.36 o 
   1  11   1        1.30       13.15     25.31 o 
   2  11   1       22.43       33.10     24.86 o 
   3  11   1        4.20        6.86     22.41 o 
   4  11   1       11.69       23.25     23.28 o 
   5  11   1        1.76      -10.38     19.44 o 
 -18   0   2      435.96      473.33     66.12 o 
 -17   0   2      108.40       83.30     25.75 o 
 -16   0   2      107.50      100.19     29.33 o 
 -15   0   2        0.05       -8.94     18.85 o 
 -14   0   2      290.35      307.96     59.32 o 
 -13   0   2       42.18       13.53     19.53 o 
 -12   0   2     1687.05     1705.96     67.15 o 
 -11   0   2      223.12      240.79     29.81 o 
 -10   0   2       16.80       12.51      9.40 o 
  -9   0   2     1719.10     1607.42     53.50 o 
  -8   0   2     1117.08     1084.82     41.57 o 
  -7   0   2      444.36      384.88     24.34 o 
  -6   0   2     4296.75     4070.83     67.83 o 
  -5   0   2      439.55      392.17     22.07 o 
  -4   0   2    38115.38    35278.42    166.03 o 
  -3   0   2     2809.09     2914.34     36.50 o 
  -2   0   2     8894.38     8958.33    101.24 o 
  -1   0   2     1726.50     1914.16     40.46 o 
   0   0   2     1800.32     1932.56     50.97 o 
   1   0   2    19352.10    18453.23    120.75 o 
   2   0   2    10072.53     9967.53    139.94 o 
   3   0   2      131.25      160.43     15.57 o 
   4   0   2     1623.22     1695.19     77.45 o 
   5   0   2     2948.75     3186.99     45.28 o 
   6   0   2      200.53      193.86     15.49 o 
   7   0   2      854.99      938.03     28.06 o 
   8   0   2      979.03     1138.19     87.23 o 
   9   0   2       90.14       89.77     24.68 o 
  10   0   2        1.00        7.77     19.41 o 
  11   0   2      106.21      110.98     25.93 o 
  12   0   2        7.18       -3.11     24.88 o 
  13   0   2       21.58        4.76     22.79 o 
  14   0   2       36.95       38.22     33.75 o 
  15   0   2      307.73      315.96     54.41 o 
  16   0   2        0.76       -0.52     22.38 o 
 -18   1   2       64.21       36.34     22.31 o 
 -17   1   2        2.96       -2.98     18.98 o 
 -16   1   2      156.09      160.83     25.38 o 
 -15   1   2      448.27      432.32     29.57 o 
 -14   1   2      283.43      271.11     24.52 o 
 -13   1   2      426.05      441.65     28.03 o 
 -12   1   2      365.51      390.37     25.12 o 
 -11   1   2       29.86       22.87     13.92 o 
 -10   1   2       60.21       52.71     13.01 o 
  -9   1   2     1185.45     1248.36     22.32 o 
  -8   1   2     1057.22     1091.66     20.70 o 
  -7   1   2     2353.66     2470.54     30.40 o 
  -6   1   2       86.42       94.76      8.83 o 
  -5   1   2      413.78      454.35     14.55 o 
  -4   1   2    14721.52    14464.76    122.27 o 
  -3   1   2     8249.81     8473.32     53.14 o 
  -2   1   2      277.09      297.32      9.62 o 
  -1   1   2       61.15       59.45      6.54 o 
   0   1   2    27503.39    23667.38    541.84 o 
   1   1   2      480.90      425.07     12.64 o 
   2   1   2    19271.77    18906.47    134.25 o 
   3   1   2     5151.77     5190.98     35.85 o 
   4   1   2     2822.17     2803.13     54.54 o 
   5   1   2       50.49       46.76      6.92 o 
   6   1   2      403.97      454.16     13.17 o 
   7   1   2      719.76      736.49     22.34 o 
   8   1   2     1051.58     1084.92     32.73 o 
   9   1   2      330.21      314.40     18.97 o 
  10   1   2        8.38       -1.49     13.18 o 
  11   1   2       38.05       26.64     14.74 o 
  12   1   2      148.48      119.47     22.81 o 
  13   1   2      273.80      256.08     27.15 o 
  14   1   2        0.11       -2.65     14.28 o 
  15   1   2       30.38       14.39     27.29 o 
  16   1   2       66.44       88.58     27.67 o 
 -18   2   2       18.29        2.44     21.18 o 
 -17   2   2       10.75       10.11     20.29 o 
 -16   2   2        5.06       12.90     19.68 o 
 -15   2   2      693.69      765.65     43.57 o 
 -14   2   2      102.15       81.22     21.70 o 
 -13   2   2       13.11        0.22     16.54 o 
 -12   2   2       95.51       88.34     18.12 o 
 -11   2   2     2623.71     2622.09     55.75 o 
 -10   2   2     1862.88     1842.65     47.82 o 
  -9   2   2      447.26      422.19     21.65 o 
  -8   2   2       29.68       25.27      6.87 o 
  -7   2   2        2.20        6.66      7.57 o 
  -6   2   2     3160.59     3198.89     62.50 o 
  -5   2   2      482.58      448.07     15.88 o 
  -4   2   2     6881.18     6482.13    115.03 o 
  -3   2   2     1828.51     1800.40     36.47 o 
  -2   2   2      246.02      231.42     12.83 o 
  -1   2   2      968.14      923.40     38.17 o 
   0   2   2     2400.42     2134.32     74.86 o 
   1   2   2      434.07      476.45     19.06 o 
   2   2   2      972.91      951.22     28.67 o 
   3   2   2     6892.90     6964.73    212.74 o 
   4   2   2     1896.86     1727.26     31.93 o 
   5   2   2     2171.16     2330.48     30.94 o 
   6   2   2     3423.66     3545.56     47.79 o 
   7   2   2     1180.92     1147.90     37.94 o 
   8   2   2       23.66       32.26     11.47 o 
   9   2   2      632.52      634.96     34.21 o 
  10   2   2      100.57       97.84     17.02 o 
  11   2   2      220.22      200.98     25.80 o 
  12   2   2       26.22       35.97     16.62 o 
  13   2   2      162.67      182.81     26.08 o 
  14   2   2       24.21       33.32     18.87 o 
  15   2   2        0.05        0.82     18.78 o 
  16   2   2        2.91       -8.49     19.50 o 
 -17   3   2        8.09       16.33     20.60 o 
 -16   3   2       34.24       36.41     21.75 o 
 -15   3   2       12.16       19.84     17.05 o 
 -14   3   2       18.48        4.46     16.77 o 
 -13   3   2     1020.37     1021.28     52.09 o 
 -12   3   2       17.06       20.20     15.43 o 
 -11   3   2      101.24      119.35     25.75 o 
 -10   3   2       39.35       28.71     13.37 o 
  -9   3   2     1528.53     1449.38     37.32 o 
  -8   3   2       71.63       53.01      9.27 o 
  -7   3   2      119.99      109.62     11.89 o 
  -6   3   2      210.13      199.07     13.73 o 
  -5   3   2     1601.10     1728.79     69.79 o 
  -4   3   2     1199.47     1275.41     41.29 o 
  -3   3   2     1017.50      897.80     33.86 o 
  -2   3   2     3916.68     4048.51     63.38 o 
  -1   3   2     4906.11     4985.39     68.77 o 
   0   3   2       10.88       16.77     11.09 o 
   1   3   2     2038.71     1924.08     96.85 o 
   2   3   2      214.85      178.28     15.66 o 
   3   3   2      340.83      282.63     18.09 o 
   4   3   2      245.27      266.58     24.48 o 
   5   3   2     9248.78     9780.69    225.82 o 
   6   3   2       42.10       36.29      7.93 o 
   7   3   2     1185.49     1018.88     47.33 o 
   8   3   2       40.81       43.63     14.80 o 
   9   3   2      991.33     1057.54     43.66 o 
  10   3   2       67.68       74.29     19.88 o 
  11   3   2      904.85      938.59     66.31 o 
  12   3   2      250.45      256.04     29.31 o 
  13   3   2       15.03       -3.79     14.29 o 
  14   3   2       34.20       16.04     16.89 o 
  15   3   2        0.17      -19.75     16.76 o 
  16   3   2       67.20       55.98     21.37 o 
 -17   4   2        0.32       -4.16     17.53 o 
 -16   4   2        9.65       -6.69     18.15 o 
 -15   4   2      120.24      121.87     23.41 o 
 -14   4   2        0.05       12.26     16.70 o 
 -13   4   2        9.41       10.51     15.27 o 
 -12   4   2     3057.98     3022.34    109.91 o 
 -11   4   2      785.59      717.59     39.30 o 
 -10   4   2      650.50      609.93     26.98 o 
  -9   4   2      383.55      428.08     30.30 o 
  -8   4   2        4.53        4.18      8.79 o 
  -7   4   2     1688.12     1711.95     43.79 o 
  -6   4   2       51.04       64.88     12.65 o 
  -5   4   2       64.58       81.32     12.35 o 
  -4   4   2     1871.78     1906.68     48.33 o 
  -3   4   2      508.43      518.26     20.77 o 
  -2   4   2      373.68      371.24     18.74 o 
  -1   4   2     1238.82     1219.32     28.51 o 
   0   4   2     5793.04     5819.66     94.24 o 
   1   4   2       81.20       81.18     14.85 o 
   2   4   2      401.01      382.74     23.06 o 
   3   4   2     8047.60     8885.61    322.41 o 
   4   4   2        0.91       -5.12     13.19 o 
   5   4   2      475.62      511.62     25.88 o 
   6   4   2     3507.95     3476.84    143.47 o 
   7   4   2       81.68       93.22     16.51 o 
   8   4   2      161.57      163.89     21.47 o 
   9   4   2      105.71      106.26     32.54 o 
  10   4   2     1105.91     1175.61     95.34 o 
  11   4   2       37.33       45.57     22.08 o 
  12   4   2       12.25        4.94     16.13 o 
  13   4   2        7.43       -0.70     25.29 o 
  14   4   2        0.97       -8.89     14.22 o 
  15   4   2        0.33       -7.39     13.84 o 
 -16   5   2       95.83       66.44     22.32 o 
 -15   5   2        1.48       20.89     18.59 o 
 -14   5   2        0.37       12.13     16.95 o 
 -13   5   2       99.88       84.50     21.04 o 
 -12   5   2       75.05       67.68     18.80 o 
 -11   5   2      185.87      175.99     25.42 o 
 -10   5   2      791.63      832.49     42.43 o 
  -9   5   2       35.98       43.84     19.03 o 
  -8   5   2      355.50      370.53     29.77 o 
  -7   5   2       85.44       77.30     13.80 o 
  -6   5   2       34.15       15.34     11.75 o 
  -5   5   2      169.70      148.86     14.69 o 
  -4   5   2      123.02      130.65     14.91 o 
  -3   5   2      413.67      396.63     20.54 o 
  -2   5   2      708.45      654.53     26.94 o 
  -1   5   2        4.33       -0.52     10.31 o 
   0   5   2       63.13       42.40     13.92 o 
   1   5   2      308.25      282.74     21.84 o 
   2   5   2       53.34       49.02     16.09 o 
   3   5   2       28.46       30.11     16.51 o 
   4   5   2     1648.14     1706.11    103.46 o 
   5   5   2      347.29      368.39     25.13 o 
   6   5   2       14.89       18.77     12.89 o 
   7   5   2        0.09       10.94     14.51 o 
   8   5   2     1260.37     1373.95     67.32 o 
   9   5   2       37.43       74.44     17.87 o 
  10   5   2       80.91       60.87     21.70 o 
  11   5   2      116.62       98.28     22.01 o 
  12   5   2      202.13      188.71     47.18 o 
  13   5   2       20.76       10.62     16.14 o 
  14   5   2       23.83        2.40     21.43 o 
  15   5   2       24.27       14.69     18.75 o 
 -15   6   2       61.48       80.36     20.25 o 
 -14   6   2        0.19      -10.89     16.29 o 
 -13   6   2       34.04       13.17     17.80 o 
 -12   6   2      144.91      132.66     23.75 o 
 -11   6   2       22.96       12.81     16.44 o 
 -10   6   2     1980.82     1946.61    132.73 o 
  -9   6   2      469.28      470.35     37.06 o 
  -8   6   2       21.95       26.07     15.05 o 
  -7   6   2       45.66       41.41     14.14 o 
  -6   6   2      283.93      287.25     22.61 o 
  -5   6   2      166.57      122.28     17.32 o 
  -4   6   2       73.22       76.45     16.11 o 
  -3   6   2      362.11      380.90     24.50 o 
  -2   6   2      246.28      234.62     19.66 o 
  -1   6   2       84.25       69.67     18.12 o 
   0   6   2      879.01      898.92     39.70 o 
   1   6   2     1123.69     1224.09     50.56 o 
   2   6   2        2.10       -1.76     13.96 o 
   3   6   2      280.40      284.72     32.82 o 
   4   6   2      137.63      173.23     22.07 o 
   5   6   2       11.34       -7.41     19.71 o 
   6   6   2      332.70      332.91     36.47 o 
   7   6   2        8.85       30.12     20.94 o 
   8   6   2       29.71       24.43     18.17 o 
   9   6   2      235.39      255.46     45.71 o 
  10   6   2       14.34        1.22     19.74 o 
  11   6   2       89.07      100.36     32.07 o 
  12   6   2       26.39       32.59     19.17 o 
  13   6   2       32.19       22.14     17.39 o 
  14   6   2        3.70       -5.81     16.84 o 
 -14   7   2       85.84       80.87     21.97 o 
 -13   7   2      124.30      129.79     30.27 o 
 -12   7   2       18.91       12.36     16.51 o 
 -11   7   2        0.42       -8.21     16.34 o 
 -10   7   2       37.51       22.65     18.43 o 
  -9   7   2        3.18       30.60     19.34 o 
  -8   7   2      721.48      718.92     39.62 o 
  -7   7   2       12.79       14.70     20.13 o 
  -6   7   2      332.66      296.73     24.62 o 
  -5   7   2       38.12       41.59     14.68 o 
  -4   7   2     1244.42     1244.10     41.99 o 
  -3   7   2      174.11      181.58     20.11 o 
  -2   7   2      115.98      102.00     23.36 o 
  -1   7   2      832.06      838.85     49.75 o 
   0   7   2     1177.48     1250.33     50.92 o 
   1   7   2      675.28      722.09     39.94 o 
   2   7   2       72.53       64.90     22.84 o 
   3   7   2       65.99       35.83     18.14 o 
   4   7   2      168.32      147.58     24.33 o 
   5   7   2       10.15        9.92     17.96 o 
   6   7   2       54.24       54.84     21.96 o 
   7   7   2       76.05       71.38     20.53 o 
   8   7   2       40.06       46.38     36.07 o 
   9   7   2        7.15       11.41     23.01 o 
  10   7   2       93.73       77.34     22.92 o 
  11   7   2       34.57       40.98     23.61 o 
  12   7   2        9.99      -15.65     27.98 o 
  13   7   2       21.46       13.69     25.22 o 
 -13   8   2        0.70        1.66     18.61 o 
 -12   8   2       84.59       67.58     37.60 o 
 -11   8   2        0.24        4.29     16.66 o 
 -10   8   2        0.01      -13.75     16.40 o 
  -9   8   2        0.95       -1.66     15.53 o 
  -8   8   2       38.47       22.09     18.00 o 
  -7   8   2      541.11      591.18     41.59 o 
  -6   8   2       40.26       55.60     24.51 o 
  -5   8   2      218.55      192.20     28.26 o 
  -4   8   2      421.96      455.67     37.11 o 
  -3   8   2       17.07       22.98     21.31 o 
  -2   8   2     1443.70     1649.76     94.82 o 
  -1   8   2        5.82       16.55     19.38 o 
   0   8   2      218.98      219.67     29.11 o 
   1   8   2       50.88       40.43     23.30 o 
   2   8   2      216.91      270.87     29.74 o 
   3   8   2      135.93      133.87     27.03 o 
   4   8   2       69.33       50.03     17.80 o 
   5   8   2       44.15       46.21     19.01 o 
   6   8   2       16.12       16.85     19.80 o 
   7   8   2       17.91       23.69     20.89 o 
   8   8   2        5.09       -0.20     18.34 o 
   9   8   2       33.58       41.12     20.17 o 
  10   8   2        0.20       10.43     22.03 o 
  11   8   2       28.16       44.31     24.79 o 
  12   8   2        0.91       -9.35     18.20 o 
 -12   9   2       17.44       36.04     23.92 o 
 -11   9   2        2.18       -4.02     18.66 o 
 -10   9   2      120.42      121.39     29.02 o 
  -9   9   2       45.64       -2.59     25.57 o 
  -8   9   2       59.02       39.64     20.57 o 
  -7   9   2       74.18       45.65     22.21 o 
  -6   9   2       23.67       19.54     26.00 o 
  -5   9   2      133.04      170.44     36.87 o 
  -4   9   2        0.46        8.34     24.21 o 
  -3   9   2        8.74      -23.70     21.30 o 
  -2   9   2       18.62       23.97     27.13 o 
  -1   9   2      164.82      187.66     29.49 o 
   0   9   2      206.07      218.87     28.57 o 
   1   9   2      506.23      517.54     40.89 o 
   2   9   2      200.10      228.57     30.90 o 
   3   9   2       31.58       36.45     23.93 o 
   4   9   2       12.12       24.37     24.98 o 
   5   9   2       24.78       20.84     21.45 o 
   6   9   2        4.20       21.95     23.56 o 
   7   9   2       49.06       28.04     17.97 o 
   8   9   2      143.67      139.57     30.42 o 
   9   9   2       14.12       -2.21     18.55 o 
  10   9   2        2.25       -1.51     16.88 o 
  -9  10   2        2.99      -12.11     18.53 o 
  -8  10   2       26.06       36.42     26.66 o 
  -7  10   2      115.13      125.96     32.49 o 
  -6  10   2        0.17        0.66     20.86 o 
  -5  10   2      156.01      164.32     36.32 o 
  -4  10   2      315.08      321.12     45.92 o 
  -3  10   2       14.70        3.60     26.06 o 
  -2  10   2       30.84       12.16     26.11 o 
  -1  10   2       40.29       62.22     29.74 o 
   0  10   2       16.43       18.51     23.92 o 
   1  10   2       21.93       21.62     23.32 o 
   2  10   2       91.17       90.53     30.80 o 
   3  10   2       59.30       45.16     28.31 o 
   4  10   2      168.37      123.63     45.11 o 
   5  10   2        1.81       -0.45     17.83 o 
   6  10   2       60.26       32.00     23.55 o 
   7  10   2       23.73       25.45     18.82 o 
   8  10   2        9.80       12.61     19.27 o 
  -6  11   2       19.12        1.06     17.63 o 
  -5  11   2        1.46       -4.45     22.83 o 
  -4  11   2        7.96       -4.78     21.88 o 
  -3  11   2        1.73      -10.20     17.10 o 
  -2  11   2        0.09      -22.84     17.98 o 
  -1  11   2        0.14       -4.16     20.65 o 
   0  11   2       80.03       91.94     27.33 o 
   1  11   2       22.23       -1.41     23.41 o 
   2  11   2       41.94       34.82     23.58 o 
   3  11   2       12.13        8.45     22.37 o 
   4  11   2       36.58       21.83     23.02 o 
 -18   1   3        4.17       13.31     20.28 o 
 -17   1   3       11.24       10.47     17.83 o 
 -16   1   3        2.51        1.59     16.09 o 
 -15   1   3       67.75       75.69     18.37 o 
 -14   1   3      176.77      189.06     22.91 o 
 -13   1   3      142.79      134.41     19.94 o 
 -12   1   3      123.92      113.92     16.63 o 
 -11   1   3      634.39      641.56     28.18 o 
 -10   1   3       99.57       98.04     14.80 o 
  -9   1   3       73.64       54.57      8.90 o 
  -8   1   3      171.73      160.20     11.68 o 
  -7   1   3      280.94      291.12     14.11 o 
  -6   1   3      681.22      758.54     20.08 o 
  -5   1   3     1539.02     1645.31     27.76 o 
  -4   1   3     3829.78     4175.10     63.35 o 
  -3   1   3     1104.67      983.09     16.77 o 
  -2   1   3     6515.08     6017.94    213.59 o 
  -1   1   3     8472.86     7059.52    270.89 o 
   0   1   3       12.02       22.15      9.97 o 
   1   1   3     1207.52     1246.78     22.01 o 
   2   1   3      866.60     1002.36     21.49 o 
   3   1   3     2812.57     2843.70     48.64 o 
   4   1   3     1650.89     1662.17     33.96 o 
   5   1   3     1010.71      988.37     19.21 o 
   6   1   3       17.43       10.15      8.22 o 
   7   1   3      906.08      966.32     33.14 o 
   8   1   3      271.38      276.10     21.39 o 
   9   1   3       23.64       10.93     12.14 o 
  10   1   3      189.21      173.77     20.96 o 
  11   1   3      109.17       81.00     17.98 o 
  12   1   3       24.68       29.83     16.41 o 
  13   1   3        1.96        6.44     16.35 o 
  14   1   3       14.13       20.84     20.68 o 
  15   1   3        0.13       -4.80     17.71 o 
  16   1   3        3.58       -1.82     21.03 o 
 -18   2   3       41.19       36.27     21.39 o 
 -17   2   3        0.95       -8.08     18.22 o 
 -16   2   3       65.92       43.78     21.21 o 
 -15   2   3       21.50       15.65     18.68 o 
 -14   2   3        0.32       -0.83     14.97 o 
 -13   2   3      295.85      341.28     24.83 o 
 -12   2   3       78.81       74.43     16.19 o 
 -11   2   3      412.38      379.00     24.12 o 
 -10   2   3      128.47      121.06     16.21 o 
  -9   2   3      928.73      946.01     35.41 o 
  -8   2   3       19.41       16.64     10.04 o 
  -7   2   3     1375.69     1348.27     27.91 o 
  -6   2   3       43.30       26.38     10.16 o 
  -5   2   3      243.88      218.34     13.03 o 
  -4   2   3      640.01      638.25     18.88 o 
  -3   2   3      985.71      973.67     43.02 o 
  -2   2   3      366.77      346.18     13.56 o 
  -1   2   3     1754.93     1724.94     44.23 o 
   0   2   3      136.56      128.88     10.12 o 
   1   2   3     5403.83     5133.50    103.46 o 
   2   2   3     3936.97     3795.00     67.43 o 
   3   2   3        0.01        2.91      9.28 o 
   4   2   3      661.07      672.55     18.94 o 
   5   2   3      712.32      746.63     17.06 o 
   6   2   3       45.02       51.85      8.45 o 
   7   2   3      104.11      102.76      9.54 o 
   8   2   3       15.10       15.71     11.58 o 
   9   2   3       34.07       40.71     13.60 o 
  10   2   3       50.38       73.06     19.60 o 
  11   2   3       33.83       36.88     21.20 o 
  12   2   3        4.04        2.70     19.03 o 
  13   2   3       77.92       55.91     19.61 o 
  14   2   3       89.47       81.99     23.14 o 
  15   2   3       20.05       18.55     17.37 o 
  16   2   3       21.80       11.68     20.98 o 
 -18   3   3        0.82      -12.28     20.04 o 
 -17   3   3        9.12        5.79     17.75 o 
 -16   3   3        0.02      -12.15     22.55 o 
 -15   3   3       10.07        7.48     17.98 o 
 -14   3   3      107.58      106.61     23.84 o 
 -13   3   3       34.19       32.36     16.11 o 
 -12   3   3      186.22      165.30     19.33 o 
 -11   3   3      225.00      211.12     19.73 o 
 -10   3   3       72.17       60.35     14.34 o 
  -9   3   3      217.48      207.03     20.80 o 
  -8   3   3       16.70       15.40     10.58 o 
  -7   3   3        0.29        5.02     10.51 o 
  -6   3   3      111.82      114.93     12.60 o 
  -5   3   3       12.18       10.31      9.51 o 
  -4   3   3      435.32      381.53     16.59 o 
  -3   3   3      457.51      458.26     17.84 o 
  -2   3   3     1404.59     1300.17     27.36 o 
  -1   3   3     1155.94     1098.94     24.18 o 
   0   3   3      195.78      187.71     12.51 o 
   1   3   3     4389.55     4235.75     93.98 o 
   2   3   3      124.88      108.69     14.05 o 
   3   3   3       23.01       29.00     11.47 o 
   4   3   3      245.56      222.60     19.49 o 
   5   3   3      556.21      533.03     19.23 o 
   6   3   3     1142.29     1191.91     35.86 o 
   7   3   3      394.14      384.65     35.22 o 
   8   3   3        4.66       -5.31     13.92 o 
   9   3   3      170.04      173.04     21.78 o 
  10   3   3       61.39       58.13     16.53 o 
  11   3   3       33.77       34.60     18.69 o 
  12   3   3       15.28       15.24     20.76 o 
  13   3   3        9.06        8.59     16.91 o 
  14   3   3       11.35        9.88     18.70 o 
  15   3   3        5.07      -15.49     15.70 o 
 -17   4   3        0.59       -4.17     17.24 o 
 -16   4   3       22.85       -1.75     15.15 o 
 -15   4   3      128.05      114.75     22.70 o 
 -14   4   3      270.84      248.00     36.59 o 
 -13   4   3        2.84       13.44     17.38 o 
 -12   4   3      684.95      685.94     41.29 o 
 -11   4   3       24.34       23.71     14.14 o 
 -10   4   3      290.43      268.79     28.17 o 
  -9   4   3      111.90      113.66     18.88 o 
  -8   4   3        3.58       16.09     10.67 o 
  -7   4   3       25.48       18.89     10.80 o 
  -6   4   3      355.33      386.95     19.67 o 
  -5   4   3      772.96      828.17     34.99 o 
  -4   4   3        8.82       -2.12     10.30 o 
  -3   4   3     1157.14     1145.76     28.68 o 
  -2   4   3       53.33       48.02     11.14 o 
  -1   4   3       33.52       48.53     10.93 o 
   0   4   3      702.90      670.93     21.07 o 
   1   4   3      940.24      908.55     32.86 o 
   2   4   3     1574.90     1595.15     98.73 o 
   3   4   3     2620.19     2767.38    149.25 o 
   4   4   3      103.73      131.79     17.58 o 
   5   4   3       22.82       16.28     16.10 o 
   6   4   3      133.19      118.43     12.85 o 
   7   4   3        1.46        6.19     13.53 o 
   8   4   3        9.73       20.32     13.63 o 
   9   4   3       18.59       14.13     15.41 o 
  10   4   3       74.80       76.17     17.53 o 
  11   4   3       63.34       58.92     23.21 o 
  12   4   3       24.45        0.25     19.54 o 
  13   4   3       79.79       56.23     22.37 o 
  14   4   3        2.04       -4.55     19.78 o 
  15   4   3       35.05       29.50     19.20 o 
 -17   5   3        0.87      -14.03     16.31 o 
 -16   5   3        0.22      -20.94     15.55 o 
 -15   5   3        2.32       -7.37     17.15 o 
 -14   5   3        0.01      -12.29     13.02 o 
 -13   5   3        8.28       10.43     14.20 o 
 -12   5   3      426.02      427.68     33.10 o 
 -11   5   3      120.55       93.79     23.02 o 
 -10   5   3      159.14      110.69     34.57 o 
  -9   5   3      391.86      388.82     43.74 o 
  -8   5   3       57.32       46.18     14.45 o 
  -7   5   3       78.02       91.91     14.67 o 
  -6   5   3      102.45       81.02     13.35 o 
  -5   5   3      355.57      344.32     20.20 o 
  -4   5   3      498.99      497.62     23.93 o 
  -3   5   3        1.25       -4.87     12.44 o 
  -2   5   3      271.29      227.30     20.55 o 
  -1   5   3     1485.01     1541.71     42.25 o 
   0   5   3      119.47      104.71     16.48 o 
   1   5   3     1387.81     1485.49     78.99 o 
   2   5   3      288.51      268.18     21.73 o 
   3   5   3      298.86      304.25     23.67 o 
   4   5   3       58.24       45.56     15.27 o 
   5   5   3      244.32      213.43     22.34 o 
   6   5   3      607.60      571.22     43.61 o 
   7   5   3        4.60        1.21     14.04 o 
   8   5   3      201.08      198.74     30.52 o 
   9   5   3      261.27      272.33     25.64 o 
  10   5   3       28.16       15.31     14.32 o 
  11   5   3       29.98       22.38     15.29 o 
  12   5   3       24.21       16.97     17.31 o 
  13   5   3       71.85       84.80     28.19 o 
  14   5   3        0.04      -11.24     19.09 o 
 -16   6   3        8.46        1.96     17.87 o 
 -15   6   3       11.05       -4.55     17.08 o 
 -14   6   3       68.47       73.24     21.69 o 
 -13   6   3      330.66      369.21     80.21 o 
 -12   6   3       29.90       15.99     17.93 o 
 -11   6   3      155.27      187.25     24.70 o 
 -10   6   3      195.72      184.00     25.77 o 
  -9   6   3       74.94       49.08     17.33 o 
  -8   6   3       10.43        1.30     14.74 o 
  -7   6   3       64.58       56.20     15.45 o 
  -6   6   3      148.71      148.04     18.19 o 
  -5   6   3       46.93       54.24     15.11 o 
  -4   6   3      517.63      478.90     25.12 o 
  -3   6   3       55.60       55.69     14.16 o 
  -2   6   3       42.51       33.83     13.90 o 
  -1   6   3      483.57      448.10     29.44 o 
   0   6   3      606.86      576.20     32.02 o 
   1   6   3      302.56      310.24     27.51 o 
   2   6   3       51.04       41.78     17.89 o 
   3   6   3       35.19       15.75     16.29 o 
   4   6   3      143.80      148.88     21.24 o 
   5   6   3      151.40      122.06     22.18 o 
   6   6   3      118.25      112.52     21.60 o 
   7   6   3      163.41      143.76     25.79 o 
   8   6   3      270.28      248.83     27.98 o 
   9   6   3      148.03      132.60     22.87 o 
  10   6   3       11.41        5.23     13.91 o 
  11   6   3        1.15        8.12     15.11 o 
  12   6   3       19.25       16.75     20.33 o 
  13   6   3       27.98       20.38     18.15 o 
 -15   7   3        3.52       -6.59     16.95 o 
 -14   7   3        1.50        3.80     16.62 o 
 -13   7   3        9.78       22.41     19.49 o 
 -12   7   3       57.74       50.55     19.43 o 
 -11   7   3       86.13       65.82     19.98 o 
 -10   7   3       30.84       38.61     16.08 o 
  -9   7   3      127.41       93.76     21.12 o 
  -8   7   3      249.59      183.67     25.29 o 
  -7   7   3      156.08      162.17     26.87 o 
  -6   7   3       55.32       49.86     16.77 o 
  -5   7   3       43.31       28.80     17.16 o 
  -4   7   3        3.01        4.22     15.24 o 
  -3   7   3      293.28      285.66     23.87 o 
  -2   7   3       22.22        5.16     17.75 o 
  -1   7   3      163.16      177.35     22.70 o 
   0   7   3        3.07       -7.29     14.91 o 
   1   7   3        1.42        2.33     17.00 o 
   2   7   3       26.04       -6.49     17.35 o 
   3   7   3        9.73       -2.46     16.99 o 
   4   7   3       66.35       41.37     21.63 o 
   5   7   3      207.84      219.36     24.78 o 
   6   7   3        3.39       -1.13     16.63 o 
   7   7   3       80.76       80.07     20.57 o 
   8   7   3       59.44       46.24     18.93 o 
   9   7   3       62.96       53.63     19.54 o 
  10   7   3       69.43       30.49     19.69 o 
  11   7   3        0.46       11.09     16.26 o 
  12   7   3       15.00       13.89     19.79 o 
 -13   8   3        7.80       -8.56     17.16 o 
 -12   8   3       11.12        0.92     16.59 o 
 -11   8   3        0.85       16.14     30.12 o 
 -10   8   3       87.31      103.41     25.95 o 
  -9   8   3      152.40      148.73     24.36 o 
  -8   8   3      110.49      104.65     24.26 o 
  -7   8   3       81.40       81.20     22.14 o 
  -6   8   3      719.47      700.92     40.66 o 
  -5   8   3       31.87       25.05     18.42 o 
  -4   8   3       87.38       70.40     18.59 o 
  -3   8   3       20.73        5.68     16.85 o 
  -2   8   3      206.89      234.79     31.75 o 
  -1   8   3       47.29       66.30     25.31 o 
   0   8   3       20.43       42.11     21.31 o 
   1   8   3       72.54       49.51     21.99 o 
   2   8   3      121.36      126.54     25.11 o 
   3   8   3      327.69      339.39     32.75 o 
   4   8   3       55.02       58.41     21.03 o 
   5   8   3       73.25       70.19     19.57 o 
   6   8   3       50.28       64.60     18.15 o 
   7   8   3       34.37       29.96     17.94 o 
   8   8   3       19.91       27.50     19.11 o 
   9   8   3        0.00      -15.78     19.72 o 
  10   8   3      121.83      132.20     35.64 o 
  11   8   3       26.20       24.65     32.03 o 
 -12   9   3        4.66        5.07     18.60 o 
 -11   9   3       58.01       43.47     23.21 o 
 -10   9   3      104.84      106.44     27.06 o 
  -9   9   3        6.64       -6.06     15.86 o 
  -8   9   3        0.01       -7.50     17.45 o 
  -7   9   3      172.17      153.52     28.17 o 
  -6   9   3       16.75       22.74     17.97 o 
  -5   9   3        0.09        6.60     19.08 o 
  -4   9   3      267.79      314.26     32.32 o 
  -3   9   3        2.91        0.98     19.40 o 
  -2   9   3        0.11       11.34     21.75 o 
  -1   9   3      298.02      302.40     34.78 o 
   0   9   3       32.16       29.55     21.31 o 
   1   9   3        1.28       -8.36     18.43 o 
   2   9   3        1.57        0.75     15.82 o 
   3   9   3       93.17      101.28     23.51 o 
   4   9   3        4.60        5.43     16.71 o 
   5   9   3        3.00       -5.31     17.13 o 
   6   9   3      130.39      121.11     28.41 o 
   7   9   3        0.33       -0.86     17.45 o 
   8   9   3        3.59       -4.59     15.12 o 
   9   9   3       20.26       -0.28     13.64 o 
 -10  10   3       10.28       15.50     19.73 o 
  -9  10   3       67.48       27.62     27.18 o 
  -8  10   3        1.06       -2.42     25.88 o 
  -7  10   3       36.53       47.10     25.86 o 
  -6  10   3       34.20       32.58     28.86 o 
  -5  10   3       19.72       37.30     42.27 o 
  -4  10   3      156.08      225.38     39.29 o 
  -3  10   3       52.70       50.43     32.33 o 
  -2  10   3       14.03       18.01     30.52 o 
  -1  10   3       24.17       22.13     20.23 o 
   0  10   3        7.38       11.03     19.66 o 
   1  10   3       39.30       35.75     20.43 o 
   2  10   3      199.47      230.91     37.61 o 
   3  10   3        0.53      -12.77     19.80 o 
   4  10   3        2.86       11.64     20.03 o 
   5  10   3        0.94       -3.04     19.07 o 
   6  10   3        2.68       -6.31     17.45 o 
   7  10   3       26.51       24.28     20.09 o 
  -6  11   3        7.37      121.33    116.22 o 
  -5  11   3        0.72       -0.89     23.31 o 
  -4  11   3       41.38       40.87     31.30 o 
  -3  11   3        1.67       14.00     25.96 o 
  -2  11   3       38.01       27.06     21.53 o 
  -1  11   3        5.02       13.08     20.85 o 
   0  11   3       18.44       33.49     27.51 o 
   1  11   3        1.43      -24.02     27.46 o 
   2  11   3       27.98       21.15     19.46 o 
   3  11   3        0.72       -4.22     17.13 o 
   4  11   3       19.95        8.87     20.55 o 
 -19   0   4       56.29       95.68     34.26 o 
 -18   0   4        0.31       -4.37     22.63 o 
 -17   0   4      144.36      118.63     42.36 o 
 -16   0   4      146.35      167.40     31.17 o 
 -15   0   4      291.67      296.75     51.05 o 
 -14   0   4        7.73       -6.57     21.87 o 
 -13   0   4      379.58      446.00     38.65 o 
 -12   0   4     1640.86     1634.40     61.59 o 
 -11   0   4       93.48       98.50     15.21 o 
 -10   0   4      850.16      929.90     30.34 o 
  -9   0   4     5759.03     6290.27     99.17 o 
  -8   0   4      895.30     1009.83     42.28 o 
  -7   0   4     1585.18     1829.15     36.28 o 
  -6   0   4     4203.56     4398.09    134.47 o 
  -5   0   4      455.51      534.85     35.30 o 
  -4   0   4    55690.83    51181.22    373.98 o 
  -3   0   4       14.11       24.28     17.22 o 
  -2   0   4    22164.37    22951.10    222.80 o 
  -1   0   4     5103.30     5422.94    129.83 o 
   0   0   4    12504.05    12632.62    103.65 o 
   1   0   4    27262.82    25701.70    169.15 o 
   2   0   4      101.13      118.65     14.73 o 
   3   0   4      215.78      187.74     17.56 o 
   4   0   4     2818.91     2948.49     56.58 o 
   5   0   4      815.98      888.49     60.87 o 
   6   0   4      942.91      945.74     30.81 o 
   7   0   4     1407.38     1449.45     67.86 o 
   8   0   4      222.29      241.53     21.49 o 
   9   0   4      810.01      867.62     50.59 o 
  10   0   4        2.82       -9.62     23.90 o 
  11   0   4        1.41        5.31     22.10 o 
  12   0   4      374.20      421.50     58.03 o 
  13   0   4       46.41       15.50     29.96 o 
  14   0   4        0.35      -32.54     27.03 o 
  15   0   4       31.12       26.52     34.44 o 
 -19   1   4       12.18       16.27     18.31 o 
 -18   1   4      245.50      233.95     31.11 o 
 -17   1   4       33.09       20.67     16.08 o 
 -16   1   4        5.38       11.19     15.86 o 
 -15   1   4      623.82      627.89     32.68 o 
 -14   1   4      207.92      197.70     22.24 o 
 -13   1   4      527.60      549.71     29.63 o 
 -12   1   4       50.45       58.32     15.39 o 
 -11   1   4       30.30       24.49     13.71 o 
 -10   1   4       80.04       76.36     11.03 o 
  -9   1   4      535.41      558.73     33.08 o 
  -8   1   4        6.96       -2.18      9.89 o 
  -7   1   4     4097.28     4403.08     48.94 o 
  -6   1   4    12716.55    13180.15    111.56 o 
  -5   1   4      100.84      114.49     10.64 o 
  -4   1   4     2858.10     2748.06     40.34 o 
  -3   1   4      909.62      802.76     20.70 o 
  -2   1   4     3711.45     3575.67    160.12 o 
  -1   1   4     1805.24     1777.85     37.45 o 
   0   1   4    14803.73    13994.94    117.58 o 
   1   1   4     7674.60     7559.68    128.11 o 
   2   1   4       57.01       75.98      9.87 o 
   3   1   4       27.47       15.96      8.79 o 
   4   1   4      340.99      378.98     16.13 o 
   5   1   4      343.64      278.07     16.30 o 
   6   1   4      341.88      383.65     15.08 o 
   7   1   4      699.13      807.68     21.34 o 
   8   1   4      100.62      107.79     15.33 o 
   9   1   4       58.58       66.52     16.83 o 
  10   1   4      149.62      166.10     22.94 o 
  11   1   4      255.24      274.38     28.25 o 
  12   1   4        8.84        3.48     18.03 o 
  13   1   4      208.29      213.61     28.94 o 
  14   1   4      120.32      155.63     32.62 o 
  15   1   4       26.46       21.66     18.23 o 
 -18   2   4       33.55       27.28     19.89 o 
 -17   2   4       52.90       67.22     19.58 o 
 -16   2   4       75.10       90.21     21.48 o 
 -15   2   4      276.18      281.38     24.86 o 
 -14   2   4       99.39      117.18     19.12 o 
 -13   2   4      245.55      277.64     23.22 o 
 -12   2   4      733.03      783.94     32.11 o 
 -11   2   4      170.55      164.79     17.87 o 
 -10   2   4      286.68      268.90     19.85 o 
  -9   2   4     1969.79     2042.31     43.14 o 
  -8   2   4      286.07      267.89     21.27 o 
  -7   2   4     4104.08     4069.39     57.71 o 
  -6   2   4     4615.11     4837.56     82.91 o 
  -5   2   4     2981.96     2791.61     40.96 o 
  -4   2   4     1907.96     1957.88     31.36 o 
  -3   2   4      124.64      151.57     11.54 o 
  -2   2   4     3136.52     3148.81     54.85 o 
  -1   2   4    11459.43     9923.93    320.65 o 
   0   2   4     2682.43     2414.28     38.37 o 
   1   2   4     1411.42     1335.90     26.67 o 
   2   2   4     3268.59     3287.45     41.93 o 
   3   2   4     1250.83     1254.32     27.11 o 
   4   2   4     4162.64     4077.50     76.94 o 
   5   2   4       47.77       46.77     10.12 o 
   6   2   4        0.16        3.02      7.81 o 
   7   2   4      383.84      402.52     24.32 o 
   8   2   4       31.51       37.74     13.17 o 
   9   2   4      580.10      672.82     31.48 o 
  10   2   4      414.76      455.24     34.27 o 
  11   2   4      191.76      203.13     27.97 o 
  12   2   4      281.90      320.15     38.57 o 
  13   2   4       26.14       13.03     19.88 o 
  14   2   4       48.19       31.88     20.73 o 
  15   2   4       13.77        2.17     17.86 o 
 -18   3   4       62.70       25.46     19.05 o 
 -17   3   4       10.38        1.99     17.94 o 
 -16   3   4       10.61       11.53     17.73 o 
 -15   3   4      817.52      902.44     48.28 o 
 -14   3   4       66.05       51.11     19.04 o 
 -13   3   4      246.31      208.85     21.61 o 
 -12   3   4     1069.26      996.61     35.54 o 
 -11   3   4      767.89      694.05     43.04 o 
 -10   3   4     2687.40     2867.44     65.60 o 
  -9   3   4      151.24      153.50     14.47 o 
  -8   3   4     3440.55     3501.58     49.78 o 
  -7   3   4     2444.22     2543.62     70.99 o 
  -6   3   4      817.10      790.18     23.78 o 
  -5   3   4      112.09       96.93     11.49 o 
  -4   3   4       13.19        9.09      9.62 o 
  -3   3   4     4482.10     4437.20     78.78 o 
  -2   3   4      478.18      445.70     17.51 o 
  -1   3   4       74.84       57.85      9.87 o 
   0   3   4      137.84      143.76     10.86 o 
   1   3   4      473.73      468.21     13.34 o 
   2   3   4     7289.06     6814.92    142.51 o 
   3   3   4     1325.25     1410.23     37.73 o 
   4   3   4      819.79      795.84     27.04 o 
   5   3   4     2481.04     2699.90    116.98 o 
   6   3   4      584.45      545.48     21.12 o 
   7   3   4      101.73       71.86     16.70 o 
   8   3   4      363.17      365.41     24.91 o 
   9   3   4      879.17      965.84     44.14 o 
  10   3   4      249.27      242.07     48.26 o 
  11   3   4        2.94      -32.27     25.71 o 
  12   3   4        7.34      -21.73     15.36 o 
  13   3   4        0.02       -1.10     19.16 o 
  14   3   4        9.22        0.03     16.84 o 
  15   3   4        6.68       14.18     17.60 o 
 -18   4   4        2.72       -3.38     23.35 o 
 -17   4   4      197.81      187.45     29.27 o 
 -16   4   4      161.46      151.28     26.95 o 
 -15   4   4      292.61      245.16     30.84 o 
 -14   4   4       37.10       27.27     18.22 o 
 -13   4   4       59.03       34.46     17.57 o 
 -12   4   4       42.40       49.01     16.39 o 
 -11   4   4        0.02       -8.63     18.22 o 
 -10   4   4      146.31      160.71     21.86 o 
  -9   4   4      523.39      535.56     23.66 o 
  -8   4   4     1054.84     1122.78     41.87 o 
  -7   4   4      129.83       90.98     13.22 o 
  -6   4   4      362.27      352.30     19.51 o 
  -5   4   4      811.51      898.82     26.99 o 
  -4   4   4      494.82      431.13     19.93 o 
  -3   4   4       24.66       28.58     11.68 o 
  -2   4   4      724.77      659.22     22.71 o 
  -1   4   4     1622.11     1753.23     33.80 o 
   0   4   4       18.74       17.79      8.73 o 
   1   4   4     5087.60     5047.26    197.67 o 
   2   4   4     1283.26     1239.73     63.43 o 
   3   4   4     1763.68     1581.12     74.97 o 
   4   4   4      438.75      421.01     43.91 o 
   5   4   4      194.48      198.27     15.59 o 
   6   4   4       35.15       50.69     12.59 o 
   7   4   4      874.71      968.57     58.11 o 
   8   4   4      241.38      250.72     26.76 o 
   9   4   4       99.71      101.56     22.29 o 
  10   4   4      232.18      208.67     26.10 o 
  11   4   4      244.21      267.98     34.86 o 
  12   4   4      111.22      110.92     27.82 o 
  13   4   4       32.94       45.31     23.79 o 
  14   4   4        0.56        0.47     17.70 o 
 -17   5   4       15.59       19.77     20.16 o 
 -16   5   4        2.69       -0.70     16.93 o 
 -15   5   4      211.00      212.60     33.92 o 
 -14   5   4      163.20      141.56     23.91 o 
 -13   5   4       21.49       37.55     20.72 o 
 -12   5   4      864.61      889.74     74.54 o 
 -11   5   4      358.19      399.54     55.46 o 
 -10   5   4     2639.27     2731.78    161.02 o 
  -9   5   4       47.29       53.48     18.72 o 
  -8   5   4        6.52        6.33     11.86 o 
  -7   5   4     1050.50     1069.34     33.22 o 
  -6   5   4      371.38      339.95     21.26 o 
  -5   5   4      624.03      661.40     26.50 o 
  -4   5   4      161.90      173.71     17.10 o 
  -3   5   4      273.92      267.54     18.49 o 
  -2   5   4     1077.08     1070.97     42.82 o 
  -1   5   4      793.00      768.73     25.57 o 
   0   5   4      336.11      284.74     17.86 o 
   1   5   4      481.51      461.17     27.20 o 
   2   5   4      209.79      247.98     31.54 o 
   3   5   4      759.50      766.50     36.35 o 
   4   5   4      330.51      363.13     33.04 o 
   5   5   4      135.16      114.19     17.64 o 
   6   5   4      134.06      145.97     21.14 o 
   7   5   4      353.33      308.56     27.40 o 
   8   5   4      111.15      112.91     23.38 o 
   9   5   4      587.33      613.30     80.44 o 
  10   5   4      162.78      198.92     25.68 o 
  11   5   4        0.26        9.73     21.17 o 
  12   5   4        2.53       -1.08     14.72 o 
  13   5   4       28.46       31.78     20.58 o 
  14   5   4        2.11        4.12     17.07 o 
 -16   6   4       23.31       -1.84     17.36 o 
 -15   6   4        3.39      -13.51     15.94 o 
 -14   6   4       14.05       -3.02     15.48 o 
 -13   6   4       66.53       75.71     20.73 o 
 -12   6   4      219.15      174.75     25.63 o 
 -11   6   4        0.09       -5.64     17.47 o 
 -10   6   4      110.26      141.23     25.35 o 
  -9   6   4      317.24      288.08     29.74 o 
  -8   6   4      606.64      578.80     28.10 o 
  -7   6   4      337.82      334.31     23.82 o 
  -6   6   4       39.12       36.48     14.13 o 
  -5   6   4      780.46      788.40     31.12 o 
  -4   6   4       86.79       73.34     16.37 o 
  -3   6   4       64.24       70.23     15.34 o 
  -2   6   4       37.56       30.37     13.45 o 
  -1   6   4     1600.76     1738.79     42.37 o 
   0   6   4       31.69       14.95     14.38 o 
   1   6   4        1.60       -4.36     14.11 o 
   2   6   4       38.14       17.06     15.48 o 
   3   6   4        0.21      -12.81     17.22 o 
   4   6   4      232.84      253.00     25.26 o 
   5   6   4       53.36       68.52     20.21 o 
   6   6   4       64.03       54.20     18.70 o 
   7   6   4        1.39       12.02     15.79 o 
   8   6   4      206.37      253.82     29.92 o 
   9   6   4        0.46       -3.64     14.07 o 
  10   6   4        0.19      -13.06     12.39 o 
  11   6   4      116.30       80.89     24.06 o 
  12   6   4      127.80      127.80     33.49 o 
  13   6   4       31.08       42.18     21.37 o 
 -15   7   4        4.28       -8.55     22.06 o 
 -14   7   4       24.37       38.27     19.52 o 
 -13   7   4       21.94       57.94     26.56 o 
 -12   7   4       84.44       93.94     20.88 o 
 -11   7   4       38.20       30.30     17.73 o 
 -10   7   4      269.02      246.01     29.13 o 
  -9   7   4       17.32       26.41     16.22 o 
  -8   7   4      375.80      357.25     32.64 o 
  -7   7   4      657.85      701.05     33.59 o 
  -6   7   4      411.44      393.89     26.34 o 
  -5   7   4      312.69      316.07     28.21 o 
  -4   7   4       67.19       52.06     16.96 o 
  -3   7   4      982.95     1093.57     65.81 o 
  -2   7   4       59.25       51.35     19.17 o 
  -1   7   4      300.30      319.19     28.52 o 
   0   7   4        5.49      -12.45     14.10 o 
   1   7   4      311.65      314.91     29.65 o 
   2   7   4      172.21      200.25     46.49 o 
   3   7   4       91.21       79.71     21.59 o 
   4   7   4      187.35      145.06     23.77 o 
   5   7   4       13.40        1.84     16.25 o 
   6   7   4        4.28      -13.22     19.30 o 
   7   7   4        8.82       22.62     18.34 o 
   8   7   4       18.83       11.52     19.88 o 
   9   7   4        8.78       26.53     19.93 o 
  10   7   4        0.06       -4.01     17.19 o 
  11   7   4      149.92      138.41     29.14 o 
  12   7   4        1.80       -1.17     13.46 o 
 -14   8   4       54.92       50.13     48.38 o 
 -13   8   4       65.07       65.29     20.74 o 
 -12   8   4       15.52       18.19     19.10 o 
 -11   8   4       36.25       65.34     24.17 o 
 -10   8   4       37.07       48.29     19.83 o 
  -9   8   4      280.05      277.52     38.42 o 
  -8   8   4       73.03       45.27     19.85 o 
  -7   8   4      184.26      166.28     21.60 o 
  -6   8   4       30.60       14.04     16.67 o 
  -5   8   4       77.41       69.33     20.20 o 
  -4   8   4      522.92      603.96     45.50 o 
  -3   8   4        0.48       -0.02     18.48 o 
  -2   8   4       42.50       35.83     19.72 o 
  -1   8   4     1127.91     1242.72     68.93 o 
   0   8   4      250.18      315.83     48.55 o 
   1   8   4       13.68       18.49     18.48 o 
   2   8   4        7.56       -3.53     15.93 o 
   3   8   4       15.30       -9.78     15.88 o 
   4   8   4       25.65       22.86     18.76 o 
   5   8   4        2.69       10.55     13.92 o 
   6   8   4       81.86       64.36     20.33 o 
   7   8   4        2.61       12.64     14.95 o 
   8   8   4       21.26       14.14     16.03 o 
   9   8   4       23.47       46.19     19.10 o 
  10   8   4       16.33       25.87     19.54 o 
 -12   9   4        4.56      -11.99     21.74 o 
 -11   9   4       89.06       73.03     26.98 o 
 -10   9   4       56.91       94.97     25.12 o 
  -9   9   4        0.84       -5.39     21.95 o 
  -8   9   4        8.68        7.02     20.94 o 
  -7   9   4      253.87      245.95     34.05 o 
  -6   9   4       14.10        2.71     17.86 o 
  -5   9   4      214.86      210.57     25.19 o 
  -4   9   4      459.51      539.22     46.48 o 
  -3   9   4       55.11       47.63     20.75 o 
  -2   9   4        0.91        1.53     16.82 o 
  -1   9   4       46.00       55.14     23.75 o 
   0   9   4      179.89      206.92     28.43 o 
   1   9   4       71.88       78.20     23.23 o 
   2   9   4        0.02      -12.30     17.18 o 
   3   9   4       40.07       21.35     19.49 o 
   4   9   4        1.65      -13.51     18.24 o 
   5   9   4       31.78       39.77     19.58 o 
   6   9   4       16.17       16.76     15.85 o 
   7   9   4        0.04       -8.23     15.37 o 
   8   9   4       13.56        9.91     17.37 o 
   9   9   4        4.98       -2.68     16.07 o 
 -10  10   4       35.07       46.13     28.66 o 
  -9  10   4      102.73      119.35     30.46 o 
  -8  10   4       97.53       63.19     39.49 o 
  -7  10   4       10.54        6.12     25.38 o 
  -6  10   4      115.84       71.72     31.68 o 
  -5  10   4       15.66      -16.46     18.37 o 
  -4  10   4       21.45       53.58     21.61 o 
  -3  10   4       23.11       15.48     22.87 o 
  -2  10   4        5.82       -5.56     19.28 o 
  -1  10   4        0.88        8.25     18.68 o 
   0  10   4       10.45       21.31     19.40 o 
   1  10   4       28.77       20.64     18.88 o 
   2  10   4       32.28        7.70     18.19 o 
   3  10   4       10.23       32.91     19.55 o 
   4  10   4        5.10       16.67     18.29 o 
   5  10   4        7.19      -11.50     14.62 o 
   6  10   4       10.18        4.70     15.67 o 
  -6  11   4       31.18       16.91     29.30 o 
  -5  11   4        1.80       18.61     23.29 o 
  -4  11   4        0.32        2.55     27.61 o 
  -3  11   4        2.31      -14.92     22.87 o 
  -2  11   4       94.14       71.17     32.82 o 
  -1  11   4       24.70       22.09     31.34 o 
   0  11   4        9.86        4.20     23.08 o 
   1  11   4        3.66        5.58     23.97 o 
   2  11   4      107.87      108.68     31.90 o 
   3  11   4        5.16      -10.82     13.90 o 
 -19   1   5        3.76       -5.31     21.83 o 
 -18   1   5       58.04       58.93     18.91 o 
 -17   1   5       14.61       10.38     15.34 o 
 -16   1   5        0.40        0.88     15.09 o 
 -15   1   5       41.81       39.03     14.25 o 
 -14   1   5        0.04      -13.59     13.60 o 
 -13   1   5        8.27       14.39     14.18 o 
 -12   1   5       20.63        4.82     10.58 o 
 -11   1   5      489.92      508.83     20.54 o 
 -10   1   5      687.31      668.68     19.37 o 
  -9   1   5      441.11      470.51     23.93 o 
  -8   1   5      810.71      896.21     24.75 o 
  -7   1   5      198.18      199.57     11.82 o 
  -6   1   5     1526.91     1538.29     51.65 o 
  -5   1   5     1437.19     1451.76     22.90 o 
  -4   1   5     4615.02     4584.29     51.94 o 
  -3   1   5      141.79      166.05     13.55 o 
  -2   1   5     2217.72     1965.65     49.65 o 
  -1   1   5      124.73      124.90      9.73 o 
   0   1   5      232.11      236.16     13.86 o 
   1   1   5     3642.02     3592.36     59.91 o 
   2   1   5      442.76      437.58     16.84 o 
   3   1   5       80.79       92.17     11.28 o 
   4   1   5     1276.98     1274.51     28.76 o 
   5   1   5      161.18      128.90     12.85 o 
   6   1   5      470.23      495.33     20.97 o 
   7   1   5     1102.77     1168.27     43.54 o 
   8   1   5      255.91      298.62     26.39 o 
   9   1   5        1.96       10.53     16.72 o 
  10   1   5      244.37      259.52     36.16 o 
  11   1   5       41.70       42.26     25.00 o 
  12   1   5        0.05       -6.69     16.50 o 
  13   1   5       60.00       73.72     25.21 o 
  14   1   5        8.84       15.56     22.87 o 
  15   1   5       25.18       31.59     22.29 o 
 -19   2   5        3.85      -37.71     25.14 o 
 -18   2   5       14.72       -6.53     19.35 o 
 -17   2   5        7.26       -1.80     22.01 o 
 -16   2   5       15.51       -3.21     14.01 o 
 -15   2   5       22.87       19.06     14.41 o 
 -14   2   5       29.55       42.11     16.89 o 
 -13   2   5      371.65      340.35     24.24 o 
 -12   2   5      358.53      379.21     24.88 o 
 -11   2   5        3.42      -16.54     11.02 o 
 -10   2   5        0.01        5.73     11.08 o 
  -9   2   5      380.75      370.38     18.51 o 
  -8   2   5     3186.06     3469.18     57.06 o 
  -7   2   5      151.71      159.20     13.07 o 
  -6   2   5        2.79        5.48      9.47 o 
  -5   2   5       87.51       89.24     10.72 o 
  -4   2   5     2817.22     2743.07     63.82 o 
  -3   2   5     6640.33     6202.75    109.36 o 
  -2   2   5      955.08      929.79     43.22 o 
  -1   2   5      681.91      608.35     22.54 o 
   0   2   5      337.82      341.21     15.98 o 
   1   2   5      907.09      917.73     23.86 o 
   2   2   5       52.11       53.05     10.13 o 
   3   2   5      692.45      729.84     23.13 o 
   4   2   5       17.81       34.41     13.46 o 
   5   2   5      506.99      530.69     21.21 o 
   6   2   5       25.35       19.89      9.92 o 
   7   2   5       14.19       22.75     15.31 o 
   8   2   5        1.05      -13.00     13.17 o 
   9   2   5        0.84        4.29     21.87 o 
  10   2   5        7.82       11.87     19.29 o 
  11   2   5        1.78       -4.01     18.78 o 
  12   2   5      101.00      113.16     27.80 o 
  13   2   5        0.38        4.70     21.91 o 
  14   2   5        0.01       15.74     18.75 o 
  15   2   5       23.12       13.35     20.87 o 
 -18   3   5        5.83       41.43     25.91 o 
 -17   3   5       42.18       30.57     21.29 o 
 -16   3   5       57.75       85.44     22.49 o 
 -15   3   5       73.44       83.39     24.62 o 
 -14   3   5        0.01       16.16     15.59 o 
 -13   3   5       77.39      100.06     18.30 o 
 -12   3   5        3.32       29.66     14.79 o 
 -11   3   5       31.86       39.53     17.01 o 
 -10   3   5      604.80      593.31     30.50 o 
  -9   3   5       53.76       55.15     12.34 o 
  -8   3   5     1208.36     1211.73     46.17 o 
  -7   3   5      273.93      265.11     17.47 o 
  -6   3   5      808.05      842.24     24.27 o 
  -5   3   5      909.25      951.12     31.69 o 
  -4   3   5     1669.72     1700.84     31.60 o 
  -3   3   5      975.80      962.58     23.86 o 
  -2   3   5      607.04      529.59     22.04 o 
  -1   3   5      303.85      290.66     19.63 o 
   0   3   5      609.02      597.81     34.07 o 
   1   3   5        8.40       12.96      8.45 o 
   2   3   5       43.30       32.44     10.22 o 
   3   3   5      561.90      550.27     21.28 o 
   4   3   5     1192.49     1241.88     47.69 o 
   5   3   5       34.47       32.16     10.45 o 
   6   3   5      203.15      181.02     15.53 o 
   7   3   5       12.60       20.89     17.07 o 
   8   3   5      142.20      159.55     27.30 o 
   9   3   5       76.63       88.12     19.79 o 
  10   3   5      126.49      111.63     28.42 o 
  11   3   5       63.88       59.63     23.79 o 
  12   3   5       36.94       48.63     25.19 o 
  13   3   5       45.37       52.24     23.27 o 
  14   3   5        8.88        5.95     17.81 o 
 -18   4   5       11.25       -6.28     33.58 o 
 -17   4   5        7.56       -1.99     25.20 o 
 -16   4   5        4.32       13.93     19.91 o 
 -15   4   5       29.27       10.49     18.84 o 
 -14   4   5       18.48       30.40     17.72 o 
 -13   4   5       30.87       32.37     14.40 o 
 -12   4   5      132.82       88.14     20.40 o 
 -11   4   5       31.73       36.71     17.14 o 
 -10   4   5       44.32       58.15     17.02 o 
  -9   4   5     1051.98     1013.49     51.74 o 
  -8   4   5       39.44       36.79     12.64 o 
  -7   4   5      479.18      515.19     22.22 o 
  -6   4   5     3224.30     3341.85    131.49 o 
  -5   4   5      803.71      897.17     38.52 o 
  -4   4   5      268.56      270.13     16.38 o 
  -3   4   5       27.33       33.78     11.03 o 
  -2   4   5      366.88      340.68     17.20 o 
  -1   4   5      703.39      651.90     21.90 o 
   0   4   5      294.98      274.50     14.98 o 
   1   4   5      156.25      140.43     11.71 o 
   2   4   5        5.02       13.38     16.45 o 
   3   4   5      112.99      125.69     16.61 o 
   4   4   5      110.97      105.13     13.70 o 
   5   4   5      150.67      143.24     14.64 o 
   6   4   5       85.09       92.37     17.94 o 
   7   4   5        8.99        8.53     32.16 o 
   8   4   5       21.74       17.73     17.37 o 
   9   4   5       47.82       48.90     20.08 o 
  10   4   5       69.56       57.75     21.10 o 
  11   4   5       65.06       57.86     22.92 o 
  12   4   5       15.47       29.59     20.57 o 
  13   4   5       63.89       41.53     34.18 o 
  14   4   5        0.39       -8.49     19.27 o 
 -17   5   5        0.19      -33.75     22.50 o 
 -16   5   5       73.40       91.18     35.04 o 
 -15   5   5       16.64       29.10     18.39 o 
 -14   5   5       82.90      101.22     23.94 o 
 -13   5   5        7.75        1.06     22.80 o 
 -12   5   5      399.68      402.04     32.70 o 
 -11   5   5       14.66        8.79     16.41 o 
 -10   5   5       44.68       45.58     19.40 o 
  -9   5   5       15.40        0.01     13.62 o 
  -8   5   5      141.45      126.18     16.31 o 
  -7   5   5      270.98      295.44     20.90 o 
  -6   5   5       15.55       10.27     12.15 o 
  -5   5   5      826.75      866.17     29.67 o 
  -4   5   5      334.18      358.45     20.66 o 
  -3   5   5      544.53      575.82     42.34 o 
  -2   5   5      581.37      560.03     23.93 o 
  -1   5   5       81.36       78.11     13.22 o 
   0   5   5      424.32      358.07     18.96 o 
   1   5   5        7.30        3.97     14.17 o 
   2   5   5      425.57      451.64     31.69 o 
   3   5   5       61.46       51.47     15.40 o 
   4   5   5       32.24       38.13     15.39 o 
   5   5   5       31.49       20.49     11.80 o 
   6   5   5       57.06      129.14     63.15 o 
   7   5   5       59.66       56.91     21.13 o 
   8   5   5       63.73       66.73     19.88 o 
   9   5   5        5.35        0.72     16.75 o 
  10   5   5      204.99      207.01     26.49 o 
  11   5   5        0.06       24.70     20.16 o 
  12   5   5        3.73        4.92     21.20 o 
  13   5   5       20.28       13.47     20.82 o 
 -16   6   5       57.64       29.67     24.87 o 
 -15   6   5        0.26        8.37     22.46 o 
 -14   6   5        9.85        2.46     16.00 o 
 -13   6   5       50.09       39.54     20.12 o 
 -12   6   5        0.58        1.01     16.82 o 
 -11   6   5      109.26      108.20     29.36 o 
 -10   6   5      235.29      221.99     25.17 o 
  -9   6   5      126.89      126.65     22.92 o 
  -8   6   5       75.74       87.70     16.63 o 
  -7   6   5      602.23      616.75     28.63 o 
  -6   6   5       96.07      107.30     17.62 o 
  -5   6   5        5.20       -8.41     13.17 o 
  -4   6   5      264.90      234.61     20.65 o 
  -3   6   5      423.72      486.05     25.37 o 
  -2   6   5       82.78       76.09     16.68 o 
  -1   6   5       13.84        2.99     13.11 o 
   0   6   5      134.34      132.12     20.38 o 
   1   6   5      189.93      196.05     23.16 o 
   2   6   5       39.34       26.95     18.45 o 
   3   6   5       50.97       17.08     16.16 o 
   4   6   5       38.94       32.63     15.16 o 
   5   6   5      118.24      102.81     21.30 o 
   6   6   5        0.17       -9.49     13.01 o 
   7   6   5       38.43       31.56     18.18 o 
   8   6   5       20.89       31.15     17.93 o 
   9   6   5        0.67        1.18     16.74 o 
  10   6   5       23.52       26.64     18.06 o 
  11   6   5        5.80        3.28     14.94 o 
  12   6   5       69.27       84.21     27.65 o 
 -15   7   5        6.40        2.87     21.71 o 
 -14   7   5        0.00       28.07     28.07 o 
 -13   7   5       15.70       -5.66     18.47 o 
 -12   7   5        5.66       24.10     18.23 o 
 -11   7   5       11.50       26.26     19.97 o 
 -10   7   5        0.02       -8.38     18.96 o 
  -9   7   5      271.33      275.06     29.90 o 
  -8   7   5      194.18      194.06     21.97 o 
  -7   7   5      173.12      144.64     20.71 o 
  -6   7   5       62.92       45.92     15.12 o 
  -5   7   5       38.00       37.12     15.27 o 
  -4   7   5      476.89      466.71     27.69 o 
  -3   7   5        8.11        3.72     14.69 o 
  -2   7   5      539.60      523.94     28.72 o 
  -1   7   5       27.27       12.60     15.92 o 
   0   7   5      328.68      361.88     30.81 o 
   1   7   5       22.46       11.89     17.26 o 
   2   7   5      349.83      343.47     30.77 o 
   3   7   5        2.25       11.85     16.39 o 
   4   7   5       40.42       22.48     16.05 o 
   5   7   5        2.88       -4.31     18.81 o 
   6   7   5       77.85      109.55     21.52 o 
   7   7   5       48.36       67.00     23.43 o 
   8   7   5        8.83       33.14     19.49 o 
   9   7   5        0.03        5.06     17.22 o 
  10   7   5       57.40       56.49     20.90 o 
  11   7   5        2.92        6.28     15.78 o 
 -14   8   5       46.83       27.80     25.95 o 
 -13   8   5        0.97      -28.21     26.72 o 
 -12   8   5       10.11       11.05     19.28 o 
 -11   8   5       85.04       68.09     22.89 o 
 -10   8   5       40.26       26.09     18.37 o 
  -9   8   5       43.19       58.08     22.00 o 
  -8   8   5       13.03        4.58     19.41 o 
  -7   8   5        3.40        3.16     17.04 o 
  -6   8   5       11.12       25.56     17.46 o 
  -5   8   5        4.50       -3.55     16.48 o 
  -4   8   5       96.50       98.66     19.48 o 
  -3   8   5        2.91      -18.62     18.76 o 
  -2   8   5       80.47       86.16     25.76 o 
  -1   8   5      159.06      154.39     24.81 o 
   0   8   5       18.63       19.37     21.82 o 
   1   8   5       61.53       51.96     17.72 o 
   2   8   5       49.79       40.88     18.05 o 
   3   8   5       37.20       46.73     19.37 o 
   4   8   5        4.21      -12.31     14.51 o 
   5   8   5       74.90       58.80     20.20 o 
   6   8   5       12.59       17.67     32.97 o 
   7   8   5        0.32       -7.57     13.10 o 
   8   8   5       23.38       12.56     16.21 o 
   9   8   5        0.72       10.56     16.72 o 
  10   8   5       11.19        9.46     13.82 o 
 -12   9   5        0.19      -28.86     19.24 o 
 -11   9   5        1.86        3.29     25.83 o 
 -10   9   5       23.62       11.70     22.20 o 
  -9   9   5      162.61      148.14     26.11 o 
  -8   9   5       22.40       15.53     19.72 o 
  -7   9   5       10.67        4.91     17.55 o 
  -6   9   5      565.08      601.13     36.88 o 
  -5   9   5       25.33       32.50     23.08 o 
  -4   9   5        3.36       -8.23     14.85 o 
  -3   9   5        1.29        5.57     20.76 o 
  -2   9   5       90.00      100.31     27.16 o 
  -1   9   5      205.77      204.97     31.22 o 
   0   9   5       22.60       22.24     18.89 o 
   1   9   5       43.70       33.51     20.83 o 
   2   9   5        0.50      -11.15     17.34 o 
   3   9   5       57.09       37.68     17.99 o 
   4   9   5       57.73       41.58     18.00 o 
   5   9   5       55.18       29.98     16.94 o 
   6   9   5       24.13       10.95     16.93 o 
   7   9   5       10.76        6.20     13.05 o 
   8   9   5        3.16       -3.83     10.14 o 
 -10  10   5        3.16      -45.60     33.15 o 
  -9  10   5        0.51        5.09     22.75 o 
  -8  10   5        4.52      -17.03     20.69 o 
  -7  10   5        6.25        2.80     34.18 o 
  -6  10   5        1.86       -2.08     19.87 o 
  -5  10   5        4.13      -14.44     19.60 o 
  -4  10   5       11.48       36.22     22.25 o 
  -3  10   5       81.60      106.49     26.48 o 
  -2  10   5       58.46       43.22     24.37 o 
  -1  10   5        7.12       16.96     19.85 o 
   0  10   5        6.65       13.95     18.40 o 
   1  10   5       56.65       41.84     20.29 o 
   2  10   5       29.14       22.38     18.36 o 
   3  10   5       58.75       62.48     19.33 o 
   4  10   5        0.21      -14.21     12.22 o 
   5  10   5        1.79        1.77     14.93 o 
   6  10   5        0.39        2.56     15.48 o 
  -6  11   5       19.53       28.87     38.14 o 
  -5  11   5       54.48       73.52     26.04 o 
  -4  11   5       87.10       68.74     24.58 o 
  -3  11   5       53.15       73.83     27.72 o 
  -2  11   5       37.44       14.44     19.71 o 
  -1  11   5       23.39        3.50     22.94 o 
   0  11   5        8.11        5.05     20.24 o 
   1  11   5       10.39       21.36     16.66 o 
   2  11   5       34.03       56.72     22.94 o 
 -19   0   6        1.56      -37.02     32.89 o 
 -18   0   6      141.34      124.42     30.92 o 
 -17   0   6      156.50      129.94     30.07 o 
 -16   0   6      126.98      159.83     45.11 o 
 -15   0   6        0.17        3.23     21.21 o 
 -14   0   6      301.68      308.05     38.14 o 
 -13   0   6      586.37      557.92     40.70 o 
 -12   0   6        0.03       -0.71     13.13 o 
 -11   0   6     1598.75     1561.14     66.10 o 
 -10   0   6      827.34      776.01     29.43 o 
  -9   0   6      301.63      316.31     19.81 o 
  -8   0   6      624.82      642.30     33.83 o 
  -7   0   6     4412.65     4457.02    118.46 o 
  -6   0   6     3291.71     3390.20     52.33 o 
  -5   0   6     1025.66     1224.40     47.01 o 
  -4   0   6      749.93      802.37     48.04 o 
  -3   0   6        5.35       16.85      9.49 o 
  -2   0   6     1624.42     1603.85     53.55 o 
  -1   0   6    27589.46    28371.07    189.57 o 
   0   0   6     6038.12     6376.06    158.06 o 
   1   0   6     4324.03     4619.92    146.36 o 
   2   0   6     2797.19     2687.31     72.32 o 
   3   0   6     2208.07     2283.16    148.77 o 
   4   0   6     2363.92     2556.95    106.49 o 
   5   0   6      542.70      616.59     32.68 o 
   6   0   6       37.99       38.54     14.27 o 
   7   0   6      623.89      681.93     37.04 o 
   8   0   6      546.23      567.69     62.50 o 
   9   0   6      456.71      565.45     65.43 o 
  10   0   6      148.59      105.03     34.95 o 
  11   0   6      227.20      230.55     45.80 o 
  12   0   6       39.69       33.75     28.58 o 
  13   0   6      190.27      195.77     50.97 o 
  14   0   6       72.17       91.43     43.05 o 
 -19   1   6       79.40       63.87     28.59 o 
 -18   1   6        7.93        1.24     19.17 o 
 -17   1   6       74.44       91.93     18.20 o 
 -16   1   6        9.17       13.07     14.01 o 
 -15   1   6        0.46        4.35     14.81 o 
 -14   1   6       27.08        1.82     14.81 o 
 -13   1   6      195.83      195.81     20.63 o 
 -12   1   6       87.86       97.22     13.54 o 
 -11   1   6       11.23       12.01      9.36 o 
 -10   1   6     1546.04     1714.96     32.65 o 
  -9   1   6     3344.48     3695.93     73.09 o 
  -8   1   6     2687.75     2730.66     49.23 o 
  -7   1   6     5999.83     6751.14     59.01 o 
  -6   1   6       84.38       82.56      9.43 o 
  -5   1   6       52.75       41.42     11.63 o 
  -4   1   6      745.61      720.01     21.99 o 
  -3   1   6       84.41      109.16     11.78 o 
  -2   1   6      358.66      401.31     13.63 o 
  -1   1   6      413.36      403.58     15.91 o 
   0   1   6      646.65      654.81     19.28 o 
   1   1   6        0.71        8.48      9.70 o 
   2   1   6      459.58      452.44     18.22 o 
   3   1   6      595.05      600.41     21.36 o 
   4   1   6        2.64        3.43      8.83 o 
   5   1   6       47.05       51.63     11.04 o 
   6   1   6       25.30       13.55     10.12 o 
   7   1   6      259.04      336.32     24.64 o 
   8   1   6       63.55       69.61     16.08 o 
   9   1   6      809.37      954.56     56.54 o 
  10   1   6       67.78       60.42     23.99 o 
  11   1   6       89.90      105.74     29.12 o 
  12   1   6      348.54      394.08     60.69 o 
  13   1   6       26.91       35.07     22.95 o 
  14   1   6        1.70        5.98     17.68 o 
 -19   2   6      160.65      148.63     36.76 o 
 -18   2   6       40.53        7.17     22.73 o 
 -17   2   6        2.78       10.23     19.50 o 
 -16   2   6      137.30      141.50     20.76 o 
 -15   2   6       66.49       59.31     17.36 o 
 -14   2   6      669.00      702.75     33.27 o 
 -13   2   6      419.44      397.11     26.56 o 
 -12   2   6      171.74      167.21     17.81 o 
 -11   2   6       25.03       25.54     18.90 o 
 -10   2   6     3558.27     3737.30     75.25 o 
  -9   2   6      648.49      674.28     23.89 o 
  -8   2   6     3329.10     3221.48     56.89 o 
  -7   2   6       77.25       53.82     11.16 o 
  -6   2   6        0.38        7.65      9.21 o 
  -5   2   6     2680.38     2589.14     34.08 o 
  -4   2   6     2870.32     2727.19     68.83 o 
  -3   2   6      219.02      187.08     11.24 o 
  -2   2   6      416.13      406.08     15.42 o 
  -1   2   6      314.53      359.46     19.09 o 
   0   2   6     1343.68     1285.44     27.69 o 
   1   2   6     2920.67     2909.99     54.65 o 
   2   2   6       14.71       10.41      9.00 o 
   3   2   6      410.81      392.83     18.94 o 
   4   2   6        3.55        7.18     10.34 o 
   5   2   6     1080.97     1068.34     29.57 o 
   6   2   6      112.60       92.57     13.27 o 
   7   2   6       71.29       81.19     18.66 o 
   8   2   6       68.08       56.00     17.02 o 
   9   2   6      367.29      373.20     40.12 o 
  10   2   6      781.95      866.73     55.78 o 
  11   2   6        7.84       11.97     23.50 o 
  12   2   6       18.59       16.52     20.77 o 
  13   2   6        4.05       13.56     22.69 o 
  14   2   6       63.01       71.20     24.34 o 
 -18   3   6       15.20       21.88     25.24 o 
 -17   3   6      198.94      218.02     38.70 o 
 -16   3   6       13.34        8.91     21.87 o 
 -15   3   6      182.99      180.93     20.31 o 
 -14   3   6       10.49        6.56     13.63 o 
 -13   3   6      222.65      218.05     21.22 o 
 -12   3   6      379.17      410.53     30.56 o 
 -11   3   6       50.80       51.68     16.72 o 
 -10   3   6     1809.80     1793.87     40.23 o 
  -9   3   6       65.36       52.52     12.40 o 
  -8   3   6       18.24       11.50     11.50 o 
  -7   3   6     1354.93     1474.27     32.74 o 
  -6   3   6        0.70       -0.56     10.59 o 
  -5   3   6     1440.12     1555.57     30.66 o 
  -4   3   6       33.18       41.32     10.73 o 
  -3   3   6       82.32       74.83     11.08 o 
  -2   3   6        0.08        1.89      8.26 o 
  -1   3   6       45.78       36.88      9.96 o 
   0   3   6      709.99      720.71     25.27 o 
   1   3   6       32.82       33.85     11.42 o 
   2   3   6      241.88      240.10     16.27 o 
   3   3   6     1503.28     1397.97     33.49 o 
   4   3   6      749.50      725.11     25.81 o 
   5   3   6      198.78      205.19     16.88 o 
   6   3   6       63.60       65.45     17.25 o 
   7   3   6     1495.98     1572.85     52.23 o 
   8   3   6      338.83      332.71     30.29 o 
   9   3   6      145.11      166.65     23.09 o 
  10   3   6      110.46       93.76     24.75 o 
  11   3   6       34.17       60.60     23.36 o 
  12   3   6      246.71      275.54     37.62 o 
  13   3   6       29.01       37.86     23.19 o 
  14   3   6        0.01       12.75     18.42 o 
 -18   4   6       97.81       67.60     34.45 o 
 -17   4   6       58.42       33.52     26.67 o 
 -16   4   6      309.91      370.71     62.85 o 
 -15   4   6       66.39       90.92     31.70 o 
 -14   4   6        0.34        6.14     15.63 o 
 -13   4   6       38.19       40.68     18.11 o 
 -12   4   6      486.21      500.21     34.97 o 
 -11   4   6     2350.85     2403.56    159.87 o 
 -10   4   6      192.86      167.47     22.29 o 
  -9   4   6       33.34       22.98     14.24 o 
  -8   4   6     1856.92     1891.42     41.17 o 
  -7   4   6      773.54      794.06     26.92 o 
  -6   4   6      876.46      817.25     27.00 o 
  -5   4   6     1579.56     1571.64     48.62 o 
  -4   4   6      514.28      523.47     21.63 o 
  -3   4   6        1.72       -4.44     10.97 o 
  -2   4   6     1125.87     1067.73     28.07 o 
  -1   4   6     1853.62     1809.45     34.63 o 
   0   4   6      203.25      198.23     13.18 o 
   1   4   6      607.02      597.50     22.34 o 
   2   4   6      576.65      523.71     28.01 o 
   3   4   6      148.84      152.32     15.60 o 
   4   4   6      123.74      127.33     15.18 o 
   5   4   6      493.15      420.98     24.83 o 
   6   4   6      487.55      456.21     31.68 o 
   7   4   6      283.42      269.32     26.78 o 
   8   4   6      447.55      502.18     35.49 o 
   9   4   6      149.27      190.00     25.05 o 
  10   4   6        0.36        7.58     22.53 o 
  11   4   6      181.04      174.34     36.59 o 
  12   4   6        0.32        2.08     17.51 o 
  13   4   6       18.44        7.95     16.91 o 
 -17   5   6       32.63       47.91     31.34 o 
 -16   5   6       34.81       42.19     28.76 o 
 -15   5   6      160.96      151.20     39.50 o 
 -14   5   6        5.75       17.88     26.49 o 
 -13   5   6       21.06        7.49     17.80 o 
 -12   5   6        2.39        8.24     16.55 o 
 -11   5   6       65.89       42.93     20.06 o 
 -10   5   6       81.27       74.91     21.74 o 
  -9   5   6      830.74      862.55     32.36 o 
  -8   5   6      105.62      114.51     15.57 o 
  -7   5   6       12.09       43.97     14.58 o 
  -6   5   6      632.47      643.51     26.73 o 
  -5   5   6       22.00       26.64     12.97 o 
  -4   5   6      194.82      193.25     17.39 o 
  -3   5   6      313.63      327.80     19.87 o 
  -2   5   6      127.80      121.90     15.18 o 
  -1   5   6      366.94      360.14     19.81 o 
   0   5   6      266.87      285.27     17.32 o 
   1   5   6        5.86       -2.88     11.91 o 
   2   5   6      447.53      416.81     28.11 o 
   3   5   6      120.24      102.96     19.78 o 
   4   5   6      626.16      690.45     27.90 o 
   5   5   6      202.82      168.90     21.55 o 
   6   5   6      556.87      561.85     34.76 o 
   7   5   6       46.24       14.36     18.78 o 
   8   5   6      135.55      140.68     22.92 o 
   9   5   6       47.21       50.35     18.98 o 
  10   5   6       77.02       54.77     22.46 o 
  11   5   6      205.84      222.46     34.16 o 
  12   5   6       13.86       13.86     18.57 o 
 -16   6   6        0.44      -20.42     25.28 o 
 -15   6   6       21.06        8.02     27.60 o 
 -14   6   6      134.44      152.65     35.88 o 
 -13   6   6        5.82       22.67     21.07 o 
 -12   6   6       22.34       36.50     17.02 o 
 -11   6   6        4.84        5.15     18.11 o 
 -10   6   6     1141.29     1186.28     50.06 o 
  -9   6   6      161.80      142.01     19.68 o 
  -8   6   6      162.02      184.03     19.39 o 
  -7   6   6      264.14      277.76     22.31 o 
  -6   6   6      126.47      131.51     18.74 o 
  -5   6   6      152.09      136.42     18.35 o 
  -4   6   6       44.16       53.54     16.20 o 
  -3   6   6     1640.80     1744.47     70.90 o 
  -2   6   6      231.68      219.85     19.50 o 
  -1   6   6      109.70       97.17     21.00 o 
   0   6   6      198.15      213.60     25.39 o 
   1   6   6       79.35       62.19     16.84 o 
   2   6   6      140.80      114.64     19.87 o 
   3   6   6       55.29       25.73     16.36 o 
   4   6   6       31.03       11.64     14.52 o 
   5   6   6       39.64       38.10     16.43 o 
   6   6   6       29.31       59.32     20.61 o 
   7   6   6       33.99       32.41     19.56 o 
   8   6   6       51.49       59.33     17.67 o 
   9   6   6      411.33      447.30     35.87 o 
  10   6   6       65.46       85.00     21.71 o 
  11   6   6       14.00       24.69     19.55 o 
  12   6   6        3.12        4.99     18.38 o 
 -15   7   6       13.21      -20.46     21.22 o 
 -14   7   6        0.04      -22.25     24.22 o 
 -13   7   6       14.99       12.71     22.66 o 
 -12   7   6       21.81       76.09     31.53 o 
 -11   7   6        0.20       15.14     16.81 o 
 -10   7   6       21.00        4.42     19.37 o 
  -9   7   6       77.65       54.96     22.20 o 
  -8   7   6      458.51      407.47     27.38 o 
  -7   7   6      596.27      528.78     30.50 o 
  -6   7   6      106.97      132.99     20.92 o 
  -5   7   6      484.34      500.02     29.70 o 
  -4   7   6       32.89       19.80     16.35 o 
  -3   7   6       80.80       69.85     18.24 o 
  -2   7   6      228.28      234.28     28.34 o 
  -1   7   6     1030.74     1086.62     65.35 o 
   0   7   6        7.73       -6.64     16.24 o 
   1   7   6      113.15      153.00     22.92 o 
   2   7   6       25.87       17.17     18.23 o 
   3   7   6      177.01      166.77     24.65 o 
   4   7   6       27.75        6.68     16.89 o 
   5   7   6       23.19       13.80     14.39 o 
   6   7   6        0.01       -3.83     16.99 o 
   7   7   6       10.80        7.41     19.37 o 
   8   7   6      143.77      158.72     29.29 o 
   9   7   6        8.41       10.93     16.83 o 
  10   7   6       21.05       26.65     19.39 o 
 -14   8   6        2.78       -5.20     40.46 o 
 -13   8   6       20.06       28.81     39.77 o 
 -12   8   6        0.40      -41.72     27.81 o 
 -11   8   6       10.76       -8.03     29.52 o 
 -10   8   6        2.64        3.98     19.62 o 
  -9   8   6        0.27       -1.10     18.98 o 
  -8   8   6        3.18        6.07     16.51 o 
  -7   8   6      146.60      140.29     20.83 o 
  -6   8   6      185.65      207.12     24.73 o 
  -5   8   6      126.01      101.66     19.86 o 
  -4   8   6       65.54       67.74     20.64 o 
  -3   8   6       55.09       53.42     21.13 o 
  -2   8   6        7.75       23.40     21.67 o 
  -1   8   6       36.37       25.12     20.31 o 
   0   8   6      820.19      839.89     45.76 o 
   1   8   6       51.31       43.66     20.26 o 
   2   8   6       63.77      112.10     21.91 o 
   3   8   6        7.15       -3.64     15.07 o 
   4   8   6      113.86      121.86     26.41 o 
   5   8   6       21.22       10.70     14.64 o 
   6   8   6        7.40       25.09     16.52 o 
   7   8   6        2.25       -0.81     19.59 o 
   8   8   6        6.36       -7.36     18.14 o 
   9   8   6       47.52       69.54     27.27 o 
 -12   9   6        0.88      -42.47     29.70 o 
 -11   9   6       36.78       16.56     27.55 o 
 -10   9   6        0.38      -41.50     29.18 o 
  -9   9   6       73.11       77.69     25.31 o 
  -8   9   6      104.08       78.87     24.92 o 
  -7   9   6       11.98       -4.09     17.25 o 
  -6   9   6      137.88      182.81     31.32 o 
  -5   9   6       30.86       13.19     18.06 o 
  -4   9   6      117.68      141.03     26.08 o 
  -3   9   6       23.81       39.06     23.43 o 
  -2   9   6       61.31       61.19     22.03 o 
  -1   9   6       96.58       89.58     24.54 o 
   0   9   6       44.72       32.11     17.62 o 
   1   9   6        8.68       -0.41     19.54 o 
   2   9   6        0.16        1.52     16.36 o 
   3   9   6        3.98        7.38     19.50 o 
   4   9   6       26.90       36.19     19.11 o 
   5   9   6        2.00       -7.66     13.79 o 
   6   9   6       42.64       13.57     13.42 o 
   7   9   6        8.79       14.12     11.85 o 
 -10  10   6        2.62      -34.22     31.63 o 
  -9  10   6        0.01       11.42     30.24 o 
  -8  10   6       29.03      -24.11     48.90 o 
  -7  10   6       50.42       39.27     31.88 o 
  -6  10   6        1.48      -13.66     21.59 o 
  -5  10   6        6.72        3.60     21.38 o 
  -4  10   6       19.81        7.69     24.08 o 
  -3  10   6        1.18        7.83     21.22 o 
  -2  10   6        4.37       12.36     21.95 o 
  -1  10   6        3.59        0.38     19.80 o 
   0  10   6        6.80      -10.63     19.46 o 
   1  10   6       63.82       40.76     23.62 o 
   2  10   6       73.08       81.81     25.54 o 
   3  10   6       21.42        5.94     18.66 o 
   4  10   6        2.85        6.77     17.45 o 
   5  10   6       21.20       19.62     17.37 o 
  -5  11   6        0.26       -7.78     20.74 o 
  -4  11   6       14.06       10.05     21.21 o 
  -3  11   6        8.60        3.85     22.96 o 
  -2  11   6       19.74       26.03     21.42 o 
  -1  11   6       27.21       21.11     21.81 o 
   0  11   6       28.42       35.88     20.03 o 
   1  11   6        0.04       11.27     21.16 o 
 -19   1   7        7.92       14.18     21.76 o 
 -18   1   7        6.76      -22.08     25.91 o 
 -17   1   7        6.57       -6.40     18.15 o 
 -16   1   7       31.92       35.78     17.99 o 
 -15   1   7       16.23       34.78     16.01 o 
 -14   1   7      152.73      131.59     19.19 o 
 -13   1   7       63.04       62.21     12.83 o 
 -12   1   7      302.05      313.08     19.11 o 
 -11   1   7      152.48      150.88     13.79 o 
 -10   1   7     1842.78     1881.62     52.86 o 
  -9   1   7       13.21       15.21      9.08 o 
  -8   1   7     3755.20     4009.85     63.39 o 
  -7   1   7     3558.84     3980.26     95.33 o 
  -6   1   7       33.86       31.19      6.80 o 
  -5   1   7       15.09        4.34     10.13 o 
  -4   1   7     1413.59     1269.82     48.33 o 
  -3   1   7       61.54       71.98     10.79 o 
  -2   1   7     4415.81     4506.37     94.39 o 
  -1   1   7     2793.89     2758.38     74.36 o 
   0   1   7      696.11      631.16     20.51 o 
   1   1   7      443.18      421.86     18.41 o 
   2   1   7      306.38      269.89     16.84 o 
   3   1   7        6.05        0.43      9.90 o 
   4   1   7      796.90      744.18     25.54 o 
   5   1   7      126.13      101.46     13.22 o 
   6   1   7       61.20       53.79     12.95 o 
   7   1   7      219.81      233.29     23.27 o 
   8   1   7       75.26       61.68     25.99 o 
   9   1   7       29.80       36.58     22.16 o 
  10   1   7      138.58      137.97     26.76 o 
  11   1   7        0.97       -0.95     19.57 o 
  12   1   7        0.09      -12.32     23.29 o 
  13   1   7        0.00      -21.11     18.41 o 
 -19   2   7        0.00       15.67     31.51 o 
 -18   2   7       60.96       50.90     21.63 o 
 -17   2   7       98.67       98.18     22.23 o 
 -16   2   7       10.66       25.58     19.30 o 
 -15   2   7       38.35       31.15     17.29 o 
 -14   2   7       86.31       82.23     16.64 o 
 -13   2   7       81.07       62.49     13.11 o 
 -12   2   7      426.04      409.92     23.25 o 
 -11   2   7      368.47      380.16     18.56 o 
 -10   2   7      348.50      395.90     20.45 o 
  -9   2   7      391.42      445.32     20.47 o 
  -8   2   7      245.11      242.10     15.82 o 
  -7   2   7       25.45       15.91      7.82 o 
  -6   2   7      268.69      281.66     13.86 o 
  -5   2   7     1524.75     1552.07     48.02 o 
  -4   2   7      173.77      171.49     11.10 o 
  -3   2   7      437.79      432.92     16.05 o 
  -2   2   7       29.15       18.18      8.65 o 
  -1   2   7       53.41       59.09     12.45 o 
   0   2   7     2490.66     2477.50     39.77 o 
   1   2   7        2.14       -1.43      9.62 o 
   2   2   7     1399.76     1371.71     32.98 o 
   3   2   7       81.01      100.58     12.77 o 
   4   2   7       54.39       53.17     12.23 o 
   5   2   7      335.17      298.40     26.72 o 
   6   2   7        7.25        3.77     12.69 o 
   7   2   7       22.02       18.94     17.00 o 
   8   2   7       16.13       25.99     17.92 o 
   9   2   7       33.20       16.88     19.75 o 
  10   2   7        3.31       11.83     17.99 o 
  11   2   7        7.05       -0.78     20.62 o 
  12   2   7       44.18       23.34     19.28 o 
  13   2   7       15.23        7.56     21.00 o 
 -19   3   7        6.21       22.04     47.87 o 
 -18   3   7        0.94       15.72     25.84 o 
 -17   3   7       12.02      -15.09     21.54 o 
 -16   3   7       67.25       45.71     21.16 o 
 -15   3   7        0.46        4.15     18.39 o 
 -14   3   7      250.54      225.65     26.59 o 
 -13   3   7        0.46       -5.48     15.32 o 
 -12   3   7      111.43      106.02     22.17 o 
 -11   3   7      255.17      229.80     23.70 o 
 -10   3   7        0.31        2.12     13.00 o 
  -9   3   7        7.45        3.69     11.37 o 
  -8   3   7       41.80       36.38     12.13 o 
  -7   3   7      220.40      252.52     15.97 o 
  -6   3   7      845.25      858.56     24.86 o 
  -5   3   7     3673.33     3977.57     49.56 o 
  -4   3   7     1663.37     1653.06     39.62 o 
  -3   3   7      802.08      783.00     22.47 o 
  -2   3   7        4.54       -0.47      8.90 o 
  -1   3   7      184.99      156.20     13.86 o 
   0   3   7      247.79      237.29     16.18 o 
   1   3   7      342.94      320.14     18.00 o 
   2   3   7      734.82      709.13     25.22 o 
   3   3   7       29.54       29.18     11.08 o 
   4   3   7      429.29      403.56     21.30 o 
   5   3   7      343.98      332.08     20.07 o 
   6   3   7       29.89        8.67     14.83 o 
   7   3   7       14.75       11.88     16.42 o 
   8   3   7        2.48       -1.12     14.01 o 
   9   3   7        0.77      -14.40     15.50 o 
  10   3   7       31.11       40.19     24.88 o 
  11   3   7       17.59       21.09     19.70 o 
  12   3   7       36.63       48.15     21.50 o 
  13   3   7       11.04       12.78     21.57 o 
 -18   4   7       13.15       18.00     30.57 o 
 -17   4   7        0.43       -5.76     34.01 o 
 -16   4   7        0.25       11.70     24.36 o 
 -15   4   7       83.99       60.51     27.17 o 
 -14   4   7      344.52      336.40     43.65 o 
 -13   4   7        1.45       -4.05     27.45 o 
 -12   4   7       15.29       36.63     19.66 o 
 -11   4   7      351.52      315.23     26.33 o 
 -10   4   7       11.62        4.44     12.07 o 
  -9   4   7       52.33       59.71     14.74 o 
  -8   4   7       17.78       30.68     12.73 o 
  -7   4   7      149.36      152.18     15.88 o 
  -6   4   7      438.52      501.36     26.05 o 
  -5   4   7       98.72       85.46     13.77 o 
  -4   4   7        1.28        0.81     10.85 o 
  -3   4   7       78.51       79.73     12.43 o 
  -2   4   7      464.78      497.84     21.07 o 
  -1   4   7       55.25       41.61     10.36 o 
   0   4   7        2.48       -4.24      9.11 o 
   1   4   7      378.87      394.77     16.25 o 
   2   4   7       33.18       37.18     12.61 o 
   3   4   7        3.47       10.11     11.07 o 
   4   4   7      167.15      168.17     16.53 o 
   5   4   7       30.36       18.31     16.06 o 
   6   4   7       67.83       68.47     19.54 o 
   7   4   7       12.85       11.58     15.94 o 
   8   4   7        6.21       -0.55     17.36 o 
   9   4   7        1.25        1.15     15.59 o 
  10   4   7        6.27        9.84     16.72 o 
  11   4   7       69.09       79.06     25.15 o 
  12   4   7       20.14       11.39     22.70 o 
 -17   5   7      106.05      130.89     65.86 o 
 -16   5   7       24.07       50.05     34.66 o 
 -15   5   7        6.20       18.76     31.68 o 
 -14   5   7        0.65      -22.72     22.39 o 
 -13   5   7      265.98      284.18     39.08 o 
 -12   5   7       15.56       38.17     27.50 o 
 -11   5   7        3.27       -8.60     16.26 o 
 -10   5   7       50.51       50.16     17.69 o 
  -9   5   7       57.09       50.22     14.59 o 
  -8   5   7      137.88      157.07     17.13 o 
  -7   5   7       26.95       27.55     13.32 o 
  -6   5   7       30.63       39.75     14.57 o 
  -5   5   7      180.58      185.71     17.60 o 
  -4   5   7      168.31      160.85     16.45 o 
  -3   5   7       94.58      108.19     13.60 o 
  -2   5   7     1283.44     1248.56     33.50 o 
  -1   5   7       28.87       16.31     10.20 o 
   0   5   7      330.75      315.28     35.15 o 
   1   5   7      225.28      224.92     23.89 o 
   2   5   7        0.19       -6.30     13.48 o 
   3   5   7        1.97       -0.72     11.14 o 
   4   5   7       29.42       20.04     12.12 o 
   5   5   7      101.82      102.16     22.25 o 
   6   5   7      136.63      132.96     21.96 o 
   7   5   7       22.61       14.81     16.62 o 
   8   5   7       57.71       45.46     16.79 o 
   9   5   7       59.99       86.46     22.37 o 
  10   5   7       18.17       24.71     18.16 o 
  11   5   7       18.48       11.86     20.49 o 
  12   5   7        0.21        6.52     21.34 o 
 -16   6   7        1.74       18.86     35.03 o 
 -15   6   7       98.97      127.76     56.30 o 
 -14   6   7        0.01      -32.51     21.67 o 
 -13   6   7        0.00       -6.42     22.30 o 
 -12   6   7       19.47       18.07     23.59 o 
 -11   6   7        0.88       -2.56     22.46 o 
 -10   6   7       31.80       23.03     27.06 o 
  -9   6   7       13.85       24.92     14.34 o 
  -8   6   7      537.49      555.87     31.19 o 
  -7   6   7        6.06       -2.56     14.21 o 
  -6   6   7      216.61      206.02     21.08 o 
  -5   6   7      349.03      354.34     23.92 o 
  -4   6   7        0.01       -1.16     13.21 o 
  -3   6   7      412.12      437.78     24.85 o 
  -2   6   7      638.17      608.96     42.92 o 
  -1   6   7       18.02       12.87     21.07 o 
   0   6   7       31.69       38.45     17.28 o 
   1   6   7       47.28       30.75     16.99 o 
   2   6   7       65.15       38.91     20.64 o 
   3   6   7      199.71      208.07     26.47 o 
   4   6   7       16.18       14.95     14.43 o 
   5   6   7      183.44      200.36     26.26 o 
   6   6   7        4.44       -0.39     14.00 o 
   7   6   7       17.10       35.62     17.71 o 
   8   6   7       97.06      108.01     20.59 o 
   9   6   7        9.64        7.13     16.59 o 
  10   6   7       19.81       20.26     19.82 o 
  11   6   7        0.56        2.25     19.62 o 
 -15   7   7        5.91       -3.89     21.34 o 
 -14   7   7       10.74      -22.84     20.80 o 
 -13   7   7        6.09      -11.78     23.29 o 
 -12   7   7        0.01      -20.71     29.79 o 
 -11   7   7       52.77       44.95     24.95 o 
 -10   7   7      153.93      159.59     34.88 o 
  -9   7   7       37.18       11.92     15.54 o 
  -8   7   7       12.39       -1.08     15.43 o 
  -7   7   7       22.68       34.87     16.92 o 
  -6   7   7        6.55       10.61     15.66 o 
  -5   7   7        1.22      -14.64     16.97 o 
  -4   7   7        1.60       -7.47     17.26 o 
  -3   7   7        4.98       12.02     17.92 o 
  -2   7   7        8.41       -4.14     18.88 o 
  -1   7   7       20.13       19.93     20.20 o 
   0   7   7      301.04      257.35     27.88 o 
   1   7   7       20.70       26.24     17.68 o 
   2   7   7        0.13        1.63     16.27 o 
   3   7   7       72.22       44.51     17.08 o 
   4   7   7       41.27       40.48     19.16 o 
   5   7   7       45.32       36.44     17.02 o 
   6   7   7        7.97        8.41     15.05 o 
   7   7   7        0.57       18.40     16.02 o 
   8   7   7        7.09       21.05     17.12 o 
   9   7   7       14.92       38.66     19.39 o 
  10   7   7        1.24       -6.18     14.79 o 
 -14   8   7        0.02        2.63     24.86 o 
 -13   8   7       64.35       51.10     46.83 o 
 -12   8   7       17.96        8.62     25.42 o 
 -11   8   7        9.83        9.13     29.33 o 
 -10   8   7      132.08       86.45     32.21 o 
  -9   8   7       84.79       89.69     29.85 o 
  -8   8   7       49.67       44.48     17.60 o 
  -7   8   7       21.17      -10.07     16.94 o 
  -6   8   7        1.05        8.63     17.16 o 
  -5   8   7       57.40       76.59     21.16 o 
  -4   8   7      110.69      137.21     27.24 o 
  -3   8   7      103.46       92.76     23.26 o 
  -2   8   7       78.21       75.36     27.33 o 
  -1   8   7       77.02       72.92     23.87 o 
   0   8   7       87.49       98.56     22.97 o 
   1   8   7       82.56       96.94     22.07 o 
   2   8   7        9.47        2.95     17.45 o 
   3   8   7        4.22       -9.26     15.89 o 
   4   8   7       16.35       13.71     15.37 o 
   5   8   7        0.38       -2.43     13.42 o 
   6   8   7      155.70      168.73     37.30 o 
   7   8   7        7.35       -4.75     18.98 o 
   8   8   7        0.69      -10.50     17.09 o 
 -12   9   7        3.19      -27.53     29.99 o 
 -11   9   7       37.19       10.92     39.26 o 
 -10   9   7       11.51       -7.00     31.10 o 
  -9   9   7        3.13      -12.55     29.43 o 
  -8   9   7       12.55        1.24     42.01 o 
  -7   9   7       28.74        2.13     19.27 o 
  -6   9   7       28.33       37.48     22.12 o 
  -5   9   7       22.67       29.37     21.39 o 
  -4   9   7       24.63       34.75     23.46 o 
  -3   9   7        1.71       -7.38     21.73 o 
  -2   9   7       44.64       18.91     21.33 o 
  -1   9   7        2.07      -10.47     19.25 o 
   0   9   7       19.12      -10.32     18.70 o 
   1   9   7       31.67        8.46     15.78 o 
   2   9   7       20.67       12.97     18.25 o 
   3   9   7       93.05       80.94     19.65 o 
   4   9   7        4.99        3.27     13.59 o 
   5   9   7       10.42        0.47     14.58 o 
   6   9   7        0.09       -0.99     11.81 o 
 -10  10   7       52.56       15.64     31.03 o 
  -9  10   7        0.28      -33.23     50.79 o 
  -8  10   7        2.28      -34.44     53.20 o 
  -7  10   7        3.93       26.00     29.48 o 
  -6  10   7        0.60        1.56     27.98 o 
  -5  10   7        5.19       29.75     22.24 o 
  -4  10   7       17.19       18.76     23.43 o 
  -3  10   7       89.41       89.47     25.68 o 
  -2  10   7       26.82       26.98     19.02 o 
  -1  10   7        4.40        8.51     20.69 o 
   0  10   7        0.27       -0.59     20.72 o 
   1  10   7       16.39       27.92     22.46 o 
   2  10   7        9.83        7.80     17.51 o 
   3  10   7       56.41       32.53     21.26 o 
   4  10   7       12.21        1.07     14.97 o 
  -4  11   7        0.43      -18.57     22.37 o 
  -3  11   7        7.08       -2.97     21.99 o 
  -2  11   7        0.00      -26.00     23.16 o 
 -19   0   8      198.37      132.58     46.14 o 
 -18   0   8       15.03       11.02     37.36 o 
 -17   0   8        0.01        3.79     32.37 o 
 -16   0   8      147.28      193.19     41.67 o 
 -15   0   8      363.93      314.75     53.03 o 
 -14   0   8       48.56       42.31     21.17 o 
 -13   0   8      160.90      168.38     26.64 o 
 -12   0   8      244.09      248.02     21.96 o 
 -11   0   8      307.51      293.58     26.82 o 
 -10   0   8      290.86      233.48     33.58 o 
  -9   0   8      110.76      144.30     21.18 o 
  -8   0   8      388.22      380.63     31.34 o 
  -7   0   8      835.29      909.77     28.00 o 
  -6   0   8     1442.34     1421.63    111.40 o 
  -5   0   8     1801.00     1846.49     77.14 o 
  -4   0   8      375.64      382.72     16.93 o 
  -3   0   8      480.41      605.80     29.53 o 
  -2   0   8       72.54       50.10     14.12 o 
  -1   0   8    18676.49    19981.16    313.11 o 
   0   0   8      315.30      337.33     24.49 o 
   1   0   8     2006.92     2194.03     57.04 o 
   2   0   8     1039.88      983.97     62.50 o 
   3   0   8      277.78      269.21     24.74 o 
   4   0   8       26.16       20.87     14.17 o 
   5   0   8       11.93       26.39     15.03 o 
   6   0   8       35.75       20.94     18.82 o 
   7   0   8      431.26      437.52     56.82 o 
   8   0   8       47.53       64.91     29.96 o 
   9   0   8      373.97      428.74     57.34 o 
  10   0   8       28.08       38.22     36.16 o 
  11   0   8       56.95       83.85     41.32 o 
  12   0   8       24.85       23.59     28.93 o 
  13   0   8        1.83        4.99     26.69 o 
 -19   1   8       46.80       70.20     28.80 o 
 -18   1   8       91.19      108.95     30.01 o 
 -17   1   8       15.10       10.45     30.39 o 
 -16   1   8       33.49       37.14     19.70 o 
 -15   1   8        1.75        4.00     16.56 o 
 -14   1   8        2.32       -0.29     17.39 o 
 -13   1   8       28.20       21.97     11.23 o 
 -12   1   8        3.10        2.94     10.07 o 
 -11   1   8      195.05      200.39     14.99 o 
 -10   1   8        3.77       10.18     10.47 o 
  -9   1   8       71.07       65.77     12.55 o 
  -8   1   8     3876.04     4158.37    181.12 o 
  -7   1   8     2268.34     2404.57     38.97 o 
  -6   1   8      400.98      398.01     19.51 o 
  -5   1   8       11.34        7.06     10.70 o 
  -4   1   8     8128.19     8523.81     82.72 o 
  -3   1   8      121.45      114.18     12.12 o 
  -2   1   8      882.02      837.13     40.81 o 
  -1   1   8     5164.47     5512.67    150.68 o 
   0   1   8     1529.48     1488.50     32.32 o 
   1   1   8     6281.44     6319.93    111.66 o 
   2   1   8       78.97       81.40     12.98 o 
   3   1   8        0.71        1.56      9.49 o 
   4   1   8      118.67      104.53     14.25 o 
   5   1   8       18.12       22.59     11.47 o 
   6   1   8      256.47      300.88     20.18 o 
   7   1   8       37.76       30.83     18.21 o 
   8   1   8       55.65       48.71     22.33 o 
   9   1   8      265.79      319.08     36.07 o 
  10   1   8      155.48      153.38     47.69 o 
  11   1   8       18.63       37.85     26.69 o 
  12   1   8       27.16       34.08     24.34 o 
  13   1   8       26.44       34.06     27.01 o 
 -19   2   8        4.80       -5.49     16.75 o 
 -18   2   8       21.50       37.95     25.86 o 
 -17   2   8      249.27      287.87     35.16 o 
 -16   2   8       26.07       27.30     20.45 o 
 -15   2   8        0.02       -1.26     17.75 o 
 -14   2   8       20.48       11.82     14.34 o 
 -13   2   8      385.31      440.36     35.90 o 
 -12   2   8       19.77       10.26     12.60 o 
 -11   2   8        3.55       17.12     10.69 o 
 -10   2   8      274.70      259.59     15.73 o 
  -9   2   8      339.25      272.82     16.75 o 
  -8   2   8        2.35       -2.45      8.35 o 
  -7   2   8      459.43      437.85     15.82 o 
  -6   2   8       27.45       53.16     15.13 o 
  -5   2   8       12.61        9.84      7.55 o 
  -4   2   8     1356.70     1315.62     24.60 o 
  -3   2   8     3793.35     3687.35    183.49 o 
  -2   2   8     2625.57     2678.62     91.61 o 
  -1   2   8       84.65       76.44     11.42 o 
   0   2   8      969.62      958.63     27.31 o 
   1   2   8     1311.82     1340.08     32.99 o 
   2   2   8     1389.15     1344.21     33.81 o 
   3   2   8      200.43      221.41     17.13 o 
   4   2   8        1.28       -5.12     11.80 o 
   5   2   8       19.32       16.02     10.97 o 
   6   2   8       32.02       37.82     14.97 o 
   7   2   8      723.41      781.30     38.71 o 
   8   2   8      150.11      125.64     27.30 o 
   9   2   8        0.05        2.65     22.43 o 
  10   2   8       33.94       49.66     24.02 o 
  11   2   8       11.33       -0.62     21.16 o 
  12   2   8      120.82      133.58     28.59 o 
  13   2   8        0.01      -27.28     22.08 o 
 -19   3   8       65.01       44.25     47.18 o 
 -18   3   8       35.57       21.35     33.23 o 
 -17   3   8        1.18       -3.44     17.05 o 
 -16   3   8       45.21       46.24     18.53 o 
 -15   3   8      160.68      163.72     24.03 o 
 -14   3   8      223.12      245.40     28.60 o 
 -13   3   8      236.58      285.10     63.97 o 
 -12   3   8      233.89      261.85     36.85 o 
 -11   3   8      829.11      856.51     35.19 o 
 -10   3   8       25.59       35.91     14.37 o 
  -9   3   8      426.33      397.02     20.34 o 
  -8   3   8       79.18       73.91     12.22 o 
  -7   3   8       90.97       81.09     12.22 o 
  -6   3   8      109.60      105.62     12.58 o 
  -5   3   8       88.46       81.20     11.88 o 
  -4   3   8      127.99      143.02     12.92 o 
  -3   3   8     1790.05     1920.08     37.13 o 
  -2   3   8     3601.50     3528.65     63.01 o 
  -1   3   8       12.91       23.36     10.34 o 
   0   3   8     1298.31     1293.01     32.47 o 
   1   3   8      631.82      573.06     24.41 o 
   2   3   8      414.80      423.13     21.51 o 
   3   3   8      768.74      761.06     27.46 o 
   4   3   8     1503.00     1512.23     39.08 o 
   5   3   8      558.67      559.25     27.24 o 
   6   3   8        3.21       -6.43     13.42 o 
   7   3   8      104.12      109.85     22.33 o 
   8   3   8      149.24      158.09     23.97 o 
   9   3   8      145.64      151.93     30.91 o 
  10   3   8        1.81        6.71     20.51 o 
  11   3   8        4.04       15.21     24.28 o 
  12   3   8        0.35        0.73     23.93 o 
 -18   4   8       73.71      103.14     44.60 o 
 -17   4   8       29.65       11.15     24.79 o 
 -16   4   8       61.01       77.48     28.73 o 
 -15   4   8       66.09       81.93     22.23 o 
 -14   4   8      365.49      457.12    131.98 o 
 -13   4   8      142.77      157.36     31.32 o 
 -12   4   8      602.20      606.83     82.91 o 
 -11   4   8      300.59      311.21     43.73 o 
 -10   4   8      478.59      447.24     24.00 o 
  -9   4   8       29.69       35.19     13.70 o 
  -8   4   8       29.99       28.46     12.22 o 
  -7   4   8        1.13       15.48     11.78 o 
  -6   4   8       80.76       58.24     13.78 o 
  -5   4   8      266.10      307.25     19.31 o 
  -4   4   8        9.79       18.38     11.71 o 
  -3   4   8      104.49       80.56     12.58 o 
  -2   4   8      839.04      828.14     26.24 o 
  -1   4   8     3171.28     3261.46     79.79 o 
   0   4   8      129.66      125.92     12.13 o 
   1   4   8      332.73      316.57     19.13 o 
   2   4   8      562.60      530.34     25.41 o 
   3   4   8     1348.90     1352.19     37.70 o 
   4   4   8     1491.47     1506.48     39.91 o 
   5   4   8      414.63      431.43     30.72 o 
   6   4   8      672.88      606.79     42.33 o 
   7   4   8        1.37        6.49     14.36 o 
   8   4   8       23.70       40.77     19.78 o 
   9   4   8        0.89      -26.95     17.97 o 
  10   4   8       65.64       56.32     20.80 o 
  11   4   8       18.50       13.08     18.08 o 
  12   4   8       34.73       19.59     24.67 o 
 -17   5   8        1.51       -0.16     26.93 o 
 -16   5   8       36.54       51.99     33.60 o 
 -15   5   8       27.61       35.49     25.02 o 
 -14   5   8      158.00      199.01     34.85 o 
 -13   5   8        0.49      -26.95     49.85 o 
 -12   5   8      354.21      370.00     41.07 o 
 -11   5   8      171.98      180.36     31.05 o 
 -10   5   8       61.55       58.42     19.43 o 
  -9   5   8        4.19        9.11     13.20 o 
  -8   5   8       10.85        5.19     13.02 o 
  -7   5   8      184.52      204.93     19.03 o 
  -6   5   8       42.35       44.12     14.92 o 
  -5   5   8      140.00      131.95     16.83 o 
  -4   5   8      264.30      284.67     19.35 o 
  -3   5   8     3522.16     3505.33     87.54 o 
  -2   5   8      172.73      194.28     17.02 o 
  -1   5   8       50.02       49.11     15.51 o 
   0   5   8        9.87        0.89     13.93 o 
   1   5   8     1363.76     1332.18     39.02 o 
   2   5   8      359.49      338.22     22.76 o 
   3   5   8      407.08      384.82     24.41 o 
   4   5   8       82.61       68.94     15.31 o 
   5   5   8       52.47       51.94     20.36 o 
   6   5   8      277.17      296.30     33.19 o 
   7   5   8       55.74       49.34     20.04 o 
   8   5   8       88.25       77.86     20.73 o 
   9   5   8       84.20       96.90     21.76 o 
  10   5   8        1.56       26.09     23.83 o 
  11   5   8        6.73       16.99     19.41 o 
 -17   6   8       58.24       65.77     54.41 o 
 -16   6   8        0.62        8.44     25.26 o 
 -15   6   8       12.19       26.10     44.51 o 
 -14   6   8        6.02       -7.58     25.39 o 
 -13   6   8        5.54        5.08     21.91 o 
 -12   6   8       86.64      106.63     32.71 o 
 -11   6   8      325.50      355.18     39.51 o 
 -10   6   8       33.61       23.69     23.36 o 
  -9   6   8      376.65      383.72     62.68 o 
  -8   6   8      433.78      415.18     26.08 o 
  -7   6   8       45.62       41.61     14.24 o 
  -6   6   8      233.78      257.49     21.70 o 
  -5   6   8      283.48      326.42     23.26 o 
  -4   6   8       20.24       21.09     16.13 o 
  -3   6   8      549.37      594.12     27.95 o 
  -2   6   8      268.99      217.93     24.33 o 
  -1   6   8      927.48      933.71     48.61 o 
   0   6   8       20.04       64.13     17.68 o 
   1   6   8        7.69        0.30     16.23 o 
   2   6   8      221.61      208.45     19.88 o 
   3   6   8       62.23       35.45     15.09 o 
   4   6   8        9.48       25.01     15.68 o 
   5   6   8       52.77       43.85     19.92 o 
   6   6   8        1.40        9.94     15.82 o 
   7   6   8      200.96      221.69     27.89 o 
   8   6   8       37.19       72.22     46.37 o 
   9   6   8        1.27        6.23     18.78 o 
  10   6   8        8.75        0.17     17.30 o 
 -15   7   8        4.36       21.80     30.46 o 
 -14   7   8       16.58       39.65     54.41 o 
 -13   7   8        1.81       -9.31     29.13 o 
 -12   7   8        2.91        4.67     23.29 o 
 -11   7   8        2.07        9.90     23.97 o 
 -10   7   8       71.41       41.98     24.78 o 
  -9   7   8        1.87       11.18     18.58 o 
  -8   7   8       30.63       21.72     19.53 o 
  -7   7   8      547.79      625.53     52.64 o 
  -6   7   8      279.74      306.22     25.95 o 
  -5   7   8      351.72      342.65     28.88 o 
  -4   7   8      249.95      250.07     47.10 o 
  -3   7   8        0.31       -8.36     16.06 o 
  -2   7   8       68.57      119.02     24.90 o 
  -1   7   8       48.80       50.76     22.17 o 
   0   7   8     1736.02     1760.19     83.51 o 
   1   7   8       10.48       -1.20     13.38 o 
   2   7   8        5.62        4.15     14.25 o 
   3   7   8        2.04       -2.92     12.99 o 
   4   7   8       65.78       51.80     18.37 o 
   5   7   8       80.67       81.22     21.92 o 
   6   7   8        0.96        1.08     16.18 o 
   7   7   8        1.02        6.74     19.03 o 
   8   7   8        0.90        9.67     14.67 o 
   9   7   8      114.47      132.72     26.62 o 
 -14   8   8       21.55       10.80     25.57 o 
 -13   8   8       25.85       24.22     30.22 o 
 -12   8   8        5.09      -27.57     27.70 o 
 -11   8   8        0.02      -15.37     25.21 o 
 -10   8   8       46.62       34.52     29.77 o 
  -9   8   8      103.95      130.50     32.93 o 
  -8   8   8        0.62        8.44     20.39 o 
  -7   8   8       70.22       43.18     22.42 o 
  -6   8   8       62.89       63.93     20.10 o 
  -5   8   8      171.78      173.39     27.55 o 
  -4   8   8      112.81      136.60     31.18 o 
  -3   8   8      150.15      153.42     29.22 o 
  -2   8   8       54.65       63.42     23.62 o 
  -1   8   8      273.62      265.87     34.58 o 
   0   8   8      132.93      139.94     24.56 o 
   1   8   8       75.98       68.40     19.57 o 
   2   8   8       69.61       88.53     21.99 o 
   3   8   8        0.14       -5.35     15.37 o 
   4   8   8       19.37       22.66     17.88 o 
   5   8   8        2.17       -6.03     11.96 o 
   6   8   8        1.24        0.18     16.62 o 
   7   8   8       52.20       71.41     20.33 o 
 -12   9   8       11.22        5.66     27.47 o 
 -11   9   8        1.01      -20.25     30.47 o 
 -10   9   8       23.36       80.10     42.10 o 
  -9   9   8       11.47      -12.21     30.13 o 
  -8   9   8      201.57      227.24     60.87 o 
  -7   9   8       32.57       26.93     25.41 o 
  -6   9   8        1.96       -9.11     20.47 o 
  -5   9   8       19.16       12.27     28.21 o 
  -4   9   8       73.56       85.93     33.36 o 
  -3   9   8       51.41       48.58     22.88 o 
  -2   9   8       14.11        4.69     17.34 o 
  -1   9   8       60.49       72.99     26.14 o 
   0   9   8       47.02       41.73     19.97 o 
   1   9   8      144.15      186.98     28.06 o 
   2   9   8      156.92      187.06     27.30 o 
   3   9   8       15.51        8.12     16.83 o 
   4   9   8        2.77        6.83     15.50 o 
   5   9   8       13.88       19.59     12.75 o 
   6   9   8       19.53       14.06     13.02 o 
  -9  10   8        7.95       12.05     57.16 o 
  -8  10   8        1.46      -50.11     54.07 o 
  -7  10   8        6.74       11.19     21.70 o 
  -6  10   8       60.98       76.67     30.37 o 
  -5  10   8        8.12      -24.66     34.69 o 
  -4  10   8       23.39       68.45     32.54 o 
  -3  10   8        0.10       -4.10     22.93 o 
  -2  10   8       30.59       19.14     23.07 o 
  -1  10   8       12.12       38.97     21.43 o 
   0  10   8        0.29       19.56     18.36 o 
   1  10   8        1.14        0.23     19.84 o 
   2  10   8       33.70       38.49     19.49 o 
   3  10   8       97.00       95.55     23.46 o 
 -19   1   9       11.83       10.77     24.20 o 
 -18   1   9       28.81       16.87     25.46 o 
 -17   1   9       66.99       38.18     21.88 o 
 -16   1   9        0.80       11.79     24.41 o 
 -15   1   9       48.79       54.33     26.07 o 
 -14   1   9        1.75      -30.26     23.21 o 
 -13   1   9      132.71      125.08     18.51 o 
 -12   1   9       75.56       86.77     14.90 o 
 -11   1   9      183.85      156.99     15.77 o 
 -10   1   9      236.78      251.80     16.10 o 
  -9   1   9      811.59      840.89     42.12 o 
  -8   1   9       16.41       32.30     12.15 o 
  -7   1   9     3712.84     4064.75    106.95 o 
  -6   1   9      140.53      127.07     14.35 o 
  -5   1   9      274.40      285.34     18.45 o 
  -4   1   9        1.41        0.20      6.20 o 
  -3   1   9      110.32       96.02     11.21 o 
  -2   1   9      294.31      269.79     14.91 o 
  -1   1   9      438.51      401.92     18.79 o 
   0   1   9      266.27      224.37     15.81 o 
   1   1   9      824.38      887.21     27.80 o 
   2   1   9      618.99      637.87     24.55 o 
   3   1   9       13.85       11.32     11.45 o 
   4   1   9        0.82      -12.00     10.66 o 
   5   1   9       48.95       62.74     13.76 o 
   6   1   9       67.85       52.81     19.40 o 
   7   1   9       35.06       37.83     21.34 o 
   8   1   9        6.90       16.12     21.02 o 
   9   1   9       88.77       96.72     26.68 o 
  10   1   9       64.62       27.55     22.79 o 
  11   1   9       22.94       44.64     29.08 o 
  12   1   9        1.56        3.16     25.79 o 
 -19   2   9        0.06       -1.66     20.80 o 
 -18   2   9        0.21       -0.12     22.77 o 
 -17   2   9       41.00       73.37     26.97 o 
 -16   2   9       12.12        1.28     20.76 o 
 -15   2   9       78.89       57.10     25.35 o 
 -14   2   9        0.02       13.72     17.18 o 
 -13   2   9        2.04       -2.78     16.50 o 
 -12   2   9     1015.32      980.85     33.83 o 
 -11   2   9        4.27        6.30     13.48 o 
 -10   2   9      126.85      117.18     16.29 o 
  -9   2   9       49.03       44.38     13.69 o 
  -8   2   9      260.96      217.91     12.47 o 
  -7   2   9      196.52      178.12     17.49 o 
  -6   2   9        8.84        3.53     12.24 o 
  -5   2   9     1042.05     1026.20     32.72 o 
  -4   2   9      106.44      109.39     14.50 o 
  -3   2   9       28.07       21.37      8.21 o 
  -2   2   9      904.23      818.77     29.17 o 
  -1   2   9      189.77      214.19     15.80 o 
   0   2   9        6.44       10.08     10.80 o 
   1   2   9     1042.28     1036.47     30.51 o 
   2   2   9       45.40       48.18     12.55 o 
   3   2   9      213.88      188.16     16.45 o 
   4   2   9      151.71      147.20     16.52 o 
   5   2   9       51.30       38.78     12.56 o 
   6   2   9        2.05       -1.25     15.80 o 
   7   2   9        8.25       15.17     17.74 o 
   8   2   9        0.78       25.92     20.31 o 
   9   2   9        8.83       -6.47     18.89 o 
  10   2   9       48.78       23.33     26.33 o 
  11   2   9        5.58        7.90     20.83 o 
  12   2   9        0.79        4.35     24.56 o 
 -19   3   9        0.67        7.40     44.77 o 
 -18   3   9        5.05       16.08     23.24 o 
 -17   3   9       28.50       11.72     27.12 o 
 -16   3   9        3.91       13.30     21.85 o 
 -15   3   9       34.90       16.45     23.41 o 
 -14   3   9       38.02       30.23     19.05 o 
 -13   3   9      135.80      118.39     34.11 o 
 -12   3   9        0.72       11.85     16.96 o 
 -11   3   9        3.08       17.80     12.76 o 
 -10   3   9       37.50       45.53     14.71 o 
  -9   3   9       69.13       49.31     14.17 o 
  -8   3   9       28.10       27.30      8.72 o 
  -7   3   9        0.15       -1.04      8.43 o 
  -6   3   9        4.38        6.00      8.66 o 
  -5   3   9      559.28      609.69     22.59 o 
  -4   3   9     1344.05     1419.41     51.43 o 
  -3   3   9       53.45       45.64     11.48 o 
  -2   3   9        8.94       12.85     10.56 o 
  -1   3   9      844.89      799.05     26.88 o 
   0   3   9      144.95      135.74     14.51 o 
   1   3   9       17.02       11.96     11.07 o 
   2   3   9      119.61      106.45     14.86 o 
   3   3   9       62.81       39.92     13.30 o 
   4   3   9       57.37       41.20     13.58 o 
   5   3   9      166.89      172.12     22.38 o 
   6   3   9        3.86       -1.19     14.70 o 
   7   3   9        2.42        1.85     17.15 o 
   8   3   9       50.42       56.34     25.44 o 
   9   3   9        1.30       -4.64     18.53 o 
  10   3   9        1.36        6.34     24.32 o 
  11   3   9        0.01       -7.31     17.17 o 
 -18   4   9       19.18       32.37     37.36 o 
 -17   4   9       71.41       83.85     39.95 o 
 -16   4   9        8.19       26.51     17.96 o 
 -15   4   9       11.80       16.68     24.01 o 
 -14   4   9        7.51      -10.39     22.57 o 
 -13   4   9      268.62      267.26     57.25 o 
 -12   4   9       37.25       16.67     29.18 o 
 -11   4   9       53.62       31.54     18.05 o 
 -10   4   9      250.55      253.44     24.48 o 
  -9   4   9      197.09      217.51     22.72 o 
  -8   4   9      273.32      278.16     24.50 o 
  -7   4   9        0.01        8.96     11.87 o 
  -6   4   9      302.70      324.84     19.67 o 
  -5   4   9        2.06        6.97     11.27 o 
  -4   4   9      180.17      211.01     17.32 o 
  -3   4   9      871.75      858.61     25.46 o 
  -2   4   9       29.79       37.48     12.92 o 
  -1   4   9       64.13       41.86     11.23 o 
   0   4   9      266.08      275.13     19.99 o 
   1   4   9      223.31      217.63     18.09 o 
   2   4   9       15.33        7.51     11.93 o 
   3   4   9       78.73       98.28     16.32 o 
   4   4   9        4.79        1.72     11.48 o 
   5   4   9       15.47        4.47     14.80 o 
   6   4   9        9.29       19.62     17.72 o 
   7   4   9        5.03       -2.66     15.10 o 
   8   4   9       17.33       16.18     17.16 o 
   9   4   9        0.81       -5.15     18.86 o 
  10   4   9        0.17       19.72     21.73 o 
  11   4   9        0.94       12.65     21.89 o 
 -17   5   9        0.75      -36.16     42.01 o 
 -16   5   9       26.82        8.66     30.12 o 
 -15   5   9       16.83       35.16     24.74 o 
 -14   5   9        4.73       -9.50     23.47 o 
 -13   5   9        1.20       -9.69     22.54 o 
 -12   5   9      198.54      180.57     31.39 o 
 -11   5   9        4.53       32.73     26.35 o 
 -10   5   9       20.62       13.99     17.90 o 
  -9   5   9       83.74       69.70     18.26 o 
  -8   5   9       86.92       56.02     19.43 o 
  -7   5   9      104.16      139.43     22.02 o 
  -6   5   9       19.46       23.54     13.31 o 
  -5   5   9       53.40       71.10     15.97 o 
  -4   5   9        8.43       24.75     13.75 o 
  -3   5   9       24.75       17.85     14.21 o 
  -2   5   9      265.59      254.03     18.90 o 
  -1   5   9        1.38       -1.47     12.35 o 
   0   5   9      286.93      290.80     21.99 o 
   1   5   9       35.06       19.17     13.59 o 
   2   5   9       49.27       53.91     14.23 o 
   3   5   9       88.16       82.80     16.56 o 
   4   5   9        8.42        8.29     14.81 o 
   5   5   9       44.56       34.22     17.25 o 
   6   5   9      182.04      207.68     25.01 o 
   7   5   9      170.94      166.55     24.41 o 
   8   5   9        0.36       -0.41     15.07 o 
   9   5   9        5.53       -9.82     21.65 o 
  10   5   9        0.83       -1.82     23.01 o 
 -16   6   9       27.39       58.93     30.86 o 
 -15   6   9        3.52        6.31     24.05 o 
 -14   6   9      172.80      160.15     36.07 o 
 -13   6   9       11.69       73.48     76.54 o 
 -12   6   9      117.41      105.68     30.70 o 
 -11   6   9      237.08      273.32     37.28 o 
 -10   6   9       84.16       77.76     21.22 o 
  -9   6   9      209.16      205.29     26.18 o 
  -8   6   9        8.18       13.88     17.15 o 
  -7   6   9       59.34       76.52     21.05 o 
  -6   6   9        5.81       -5.69     14.89 o 
  -5   6   9      225.95      264.26     22.68 o 
  -4   6   9      267.49      230.99     20.03 o 
  -3   6   9       47.12       43.19     19.16 o 
  -2   6   9      158.95      191.74     23.31 o 
  -1   6   9       30.44       51.86     17.56 o 
   0   6   9      180.58      209.94     24.69 o 
   1   6   9       31.41       24.01     16.59 o 
   2   6   9       43.47        9.65     14.38 o 
   3   6   9      109.63      100.55     17.10 o 
   4   6   9       12.89       33.21     17.34 o 
   5   6   9       61.84       71.32     20.76 o 
   6   6   9        2.67       15.71     16.36 o 
   7   6   9        0.51       -4.56     13.31 o 
   8   6   9        8.62       19.02     17.19 o 
   9   6   9        9.14        0.39     22.08 o 
 -15   7   9        5.54        7.96     25.32 o 
 -14   7   9       41.13       17.83     25.64 o 
 -13   7   9        0.62       -0.34     23.56 o 
 -12   7   9       25.36       -1.63     27.35 o 
 -11   7   9        0.07        3.63     23.72 o 
 -10   7   9        0.02      -12.99     24.96 o 
  -9   7   9       21.00       22.71     16.69 o 
  -8   7   9        2.27       -7.96     17.08 o 
  -7   7   9       28.51       20.93     18.91 o 
  -6   7   9        0.52      -13.74     19.58 o 
  -5   7   9      122.62      117.61     25.00 o 
  -4   7   9       43.46       35.49     18.04 o 
  -3   7   9       40.47       48.27     21.29 o 
  -2   7   9      616.61      659.57     57.25 o 
  -1   7   9       18.41        5.98     19.70 o 
   0   7   9      257.58      250.98     27.95 o 
   1   7   9       12.77       12.73     16.64 o 
   2   7   9        0.18       -9.09     12.44 o 
   3   7   9        0.87        8.07     17.28 o 
   4   7   9       47.14       73.05     21.90 o 
   5   7   9       31.24       13.21     20.56 o 
   6   7   9       77.32       79.20     21.12 o 
   7   7   9       20.98       38.72     20.15 o 
   8   7   9        1.91       22.87     19.20 o 
 -14   8   9       42.24       53.76     30.61 o 
 -13   8   9       21.15        0.24     31.20 o 
 -12   8   9       28.89       18.79     25.41 o 
 -11   8   9       12.47      -39.37     26.25 o 
 -10   8   9       23.55      -15.39     28.24 o 
  -9   8   9       12.47       17.30     17.23 o 
  -8   8   9      245.02      311.91     60.17 o 
  -7   8   9       16.74       31.62     27.07 o 
  -6   8   9      263.76      276.30     48.56 o 
  -5   8   9       27.66       41.02     23.90 o 
  -4   8   9      292.51      309.72     41.31 o 
  -3   8   9       14.64       25.92     20.65 o 
  -2   8   9        6.72       10.72     17.87 o 
  -1   8   9       20.17       42.93     19.70 o 
   0   8   9        1.37       -3.56     16.21 o 
   1   8   9       25.11       15.15     17.38 o 
   2   8   9        0.01      -12.07     17.23 o 
   3   8   9       98.04      688.83    416.78 o 
   4   8   9       46.84       58.50     18.86 o 
   5   8   9        3.35        1.77     17.06 o 
   6   8   9        0.10       24.02     21.09 o 
   7   8   9        0.05        7.74     17.66 o 
 -12   9   9        4.31      -29.99     25.45 o 
 -11   9   9       37.60        6.56     24.33 o 
 -10   9   9       64.47       35.12     31.33 o 
  -9   9   9       10.30      -32.54     36.50 o 
  -8   9   9        0.00        3.00     24.38 o 
  -7   9   9       19.28       27.55     28.92 o 
  -6   9   9      103.32      139.81     60.35 o 
  -5   9   9       35.27       27.61     24.85 o 
  -4   9   9      172.73      161.92     33.95 o 
  -3   9   9        3.10        9.83     23.86 o 
  -2   9   9       30.88       38.69     24.19 o 
  -1   9   9       70.42       59.94     21.84 o 
   0   9   9       17.39       25.41     20.55 o 
   1   9   9        6.98       37.62     22.83 o 
   2   9   9        0.08       -5.30     15.58 o 
   3   9   9       52.73       51.23     19.66 o 
   4   9   9        6.85        5.81     14.91 o 
   5   9   9        7.71       -9.08     22.29 o 
  -9  10   9       17.79       38.40     63.71 o 
  -8  10   9       25.66      -29.10     60.61 o 
  -7  10   9       11.32       12.90     23.29 o 
  -6  10   9       10.47        8.99     37.02 o 
  -5  10   9      154.60      241.01    107.70 o 
  -4  10   9       37.55       65.24     27.65 o 
  -3  10   9        7.92       -3.24     30.34 o 
  -2  10   9       21.36       29.95     29.56 o 
  -1  10   9        4.88       12.85     25.22 o 
   0  10   9       11.00       15.44     21.81 o 
   1  10   9        4.22       12.75     19.74 o 
 -19   0  10       37.87       39.95     29.79 o 
 -18   0  10       24.88       48.21     30.82 o 
 -17   0  10        0.62        5.51     33.06 o 
 -16   0  10       59.54       42.87     29.27 o 
 -15   0  10      124.18      199.22     47.87 o 
 -14   0  10        0.49       10.50     26.52 o 
 -13   0  10      991.72      865.84     47.45 o 
 -12   0  10       44.28        5.17     22.04 o 
 -11   0  10      866.33      844.73     60.95 o 
 -10   0  10      250.65      233.14     37.02 o 
  -9   0  10      824.52      970.59     65.77 o 
  -8   0  10     2708.68     2857.89    107.61 o 
  -7   0  10      179.76      212.47     38.91 o 
  -6   0  10      501.59      491.41     46.49 o 
  -5   0  10      515.67      492.70     40.12 o 
  -4   0  10     1071.73     1108.40     32.61 o 
  -3   0  10     1345.11     1372.07     40.42 o 
  -2   0  10      244.57      257.14     21.84 o 
  -1   0  10     1142.28     1184.51     56.30 o 
   0   0  10     1652.61     1655.26     52.44 o 
   1   0  10      282.20      290.84     25.63 o 
   2   0  10      507.41      502.88     61.90 o 
   3   0  10      346.15      365.59     72.66 o 
   4   0  10      141.69      149.39     29.53 o 
   5   0  10     1454.37     1514.31     59.07 o 
   6   0  10        1.73       -4.13     22.56 o 
   7   0  10      342.31      343.85     55.96 o 
   8   0  10       97.38      144.46     39.26 o 
   9   0  10      344.27      420.30     63.88 o 
  10   0  10       14.62       -7.58     32.89 o 
  11   0  10        4.13        5.51     28.07 o 
 -19   1  10       77.92       57.36     24.27 o 
 -18   1  10        3.16       16.72     24.74 o 
 -17   1  10      144.89      154.12     31.72 o 
 -16   1  10       24.54       15.70     20.60 o 
 -15   1  10      152.46      123.43     29.26 o 
 -14   1  10       33.31       29.86     16.99 o 
 -13   1  10      211.82      183.94     23.02 o 
 -12   1  10       51.14       63.48     16.59 o 
 -11   1  10        0.36       -2.02     16.05 o 
 -10   1  10      403.54      418.50     40.46 o 
  -9   1  10      271.93      300.73     26.65 o 
  -8   1  10      541.14      591.26     25.66 o 
  -7   1  10     1185.03     1251.15     33.20 o 
  -6   1  10      164.76      136.53     14.67 o 
  -5   1  10      336.71      712.17    207.35 o 
  -4   1  10      630.61      650.73     24.09 o 
  -3   1  10       27.48       45.56     12.67 o 
  -2   1  10       41.26       45.12     10.12 o 
  -1   1  10      189.28      223.82     15.92 o 
   0   1  10      289.07      350.42     19.48 o 
   1   1  10       74.57       71.85     12.85 o 
   2   1  10      248.24      237.79     17.62 o 
   3   1  10      993.02      982.00     32.57 o 
   4   1  10      373.08      403.84     24.65 o 
   5   1  10      167.80      155.95     17.81 o 
   6   1  10       32.34       18.22     14.53 o 
   7   1  10      413.81      419.27     40.98 o 
   8   1  10       10.40       16.22     24.53 o 
   9   1  10       11.87        4.22     24.21 o 
  10   1  10      122.65      156.01     35.22 o 
  11   1  10       66.70       89.65     33.92 o 
 -19   2  10        0.63       23.39     18.78 o 
 -18   2  10       69.82       98.00     29.53 o 
 -17   2  10       16.46       40.11     24.79 o 
 -16   2  10      175.89      167.02     29.28 o 
 -15   2  10       63.88       52.05     22.11 o 
 -14   2  10      136.75      161.31     29.95 o 
 -13   2  10        0.03      -16.45     19.89 o 
 -12   2  10     1150.95     1171.53     37.95 o 
 -11   2  10      478.84      442.92     24.18 o 
 -10   2  10      124.21      131.87     16.16 o 
  -9   2  10      141.82      157.88     18.84 o 
  -8   2  10      366.00      395.34     23.59 o 
  -7   2  10     2201.40     2182.07     48.92 o 
  -6   2  10      174.31      167.76     22.13 o 
  -5   2  10       84.20      103.42     16.46 o 
  -4   2  10       59.02       69.60      9.83 o 
  -3   2  10      472.99      474.90     25.52 o 
  -2   2  10      735.87      709.04     48.44 o 
  -1   2  10        0.11        7.34     10.29 o 
   0   2  10      369.46      376.42     20.56 o 
   1   2  10     1061.63      986.18     31.46 o 
   2   2  10     1169.01     1156.40     34.39 o 
   3   2  10      169.64      169.03     17.25 o 
   4   2  10        0.30        0.40     12.21 o 
   5   2  10      617.17      626.46     35.36 o 
   6   2  10      469.05      531.08     33.80 o 
   7   2  10        0.37      -13.13     17.86 o 
   8   2  10      199.31      232.86     33.55 o 
   9   2  10        8.39       19.48     25.62 o 
  10   2  10       80.19       61.10     24.92 o 
  11   2  10        3.89       38.25     25.37 o 
 -19   3  10       43.91       13.35     28.07 o 
 -18   3  10       44.15       45.82     24.30 o 
 -17   3  10       41.29       60.48     22.80 o 
 -16   3  10        9.70        6.29     26.86 o 
 -15   3  10       30.78       17.31     21.16 o 
 -14   3  10      558.36      564.13     46.11 o 
 -13   3  10        1.73       -9.03     19.36 o 
 -12   3  10      778.01      749.93     39.37 o 
 -11   3  10      185.11      158.15     18.58 o 
 -10   3  10     1004.38     1029.00     61.87 o 
  -9   3  10       11.97       12.73     12.97 o 
  -8   3  10      148.06      138.75     18.20 o 
  -7   3  10      308.95      333.09     24.18 o 
  -6   3  10       15.82       18.86     15.16 o 
  -5   3  10      408.39      404.75     18.98 o 
  -4   3  10      183.29      195.96     14.95 o 
  -3   3  10       12.94        5.60     10.18 o 
  -2   3  10        1.25        0.29      9.72 o 
  -1   3  10      916.43      841.18     48.12 o 
   0   3  10      522.24      533.33     24.57 o 
   1   3  10        9.61       21.68     12.41 o 
   2   3  10     1922.65     1879.37     44.28 o 
   3   3  10      268.60      258.72     19.73 o 
   4   3  10     1937.28     1911.63     46.72 o 
   5   3  10       63.51       56.13     18.14 o 
   6   3  10       99.23       86.52     19.43 o 
   7   3  10        2.02      -10.71     16.30 o 
   8   3  10       26.74       11.04     19.68 o 
   9   3  10        6.90       20.46     34.09 o 
  10   3  10       70.98       86.84     26.82 o 
  11   3  10       24.79       37.52     29.22 o 
 -18   4  10        1.95      -13.43     44.08 o 
 -17   4  10        0.49       42.83     22.81 o 
 -16   4  10      213.04      179.41     54.58 o 
 -15   4  10      326.99      369.68     40.79 o 
 -14   4  10       10.55       -0.31     15.70 o 
 -13   4  10      268.61      231.42     25.26 o 
 -12   4  10        0.97        2.38     21.05 o 
 -11   4  10       88.94       97.21     20.26 o 
 -10   4  10      219.00      210.51     24.75 o 
  -9   4  10      275.39      293.14     26.37 o 
  -8   4  10        1.57       -4.87     16.23 o 
  -7   4  10        0.25       -5.79     12.82 o 
  -6   4  10      601.75      643.29     29.01 o 
  -5   4  10      318.62      364.92     19.63 o 
  -4   4  10      150.50      154.58     14.70 o 
  -3   4  10      313.00      324.74     18.32 o 
  -2   4  10      479.23      454.85     22.87 o 
  -1   4  10      992.73      936.68     31.36 o 
   0   4  10      837.53      848.26     30.91 o 
   1   4  10      964.32      870.43     31.88 o 
   2   4  10     1075.97     1066.48     35.57 o 
   3   4  10      152.73      128.65     16.76 o 
   4   4  10      594.75      550.05     33.84 o 
   5   4  10      245.52      265.84     25.41 o 
   6   4  10        2.88       -5.44     12.84 o 
   7   4  10        2.38        0.22     17.36 o 
   8   4  10       14.48       34.30     22.32 o 
   9   4  10       75.87       74.31     26.60 o 
  10   4  10        8.15        1.38     29.01 o 
 -17   5  10       91.32      100.55     42.87 o 
 -16   5  10       11.20       16.36     31.85 o 
 -15   5  10       15.36        0.86     41.32 o 
 -14   5  10       18.93       13.70     26.00 o 
 -13   5  10        1.04      -15.50     19.61 o 
 -12   5  10       11.22       17.04     24.26 o 
 -11   5  10     1430.27     1552.76    106.66 o 
 -10   5  10      270.50      254.79     27.07 o 
  -9   5  10        0.58       12.53     18.10 o 
  -8   5  10      330.83      334.56     27.85 o 
  -7   5  10       14.02      -10.13     14.11 o 
  -6   5  10      446.58      522.93     43.95 o 
  -5   5  10        4.11        2.72     17.44 o 
  -4   5  10       69.99       72.84     15.36 o 
  -3   5  10        6.57        9.53     10.48 o 
  -2   5  10      158.13      183.03     19.37 o 
  -1   5  10      918.60      993.92     35.35 o 
   0   5  10       42.44       35.99     15.26 o 
   1   5  10      148.40      136.24     18.06 o 
   2   5  10      855.02      853.68     42.72 o 
   3   5  10      103.79       94.35     15.79 o 
   4   5  10      318.80      331.43     28.06 o 
   5   5  10       26.66       22.19     15.78 o 
   6   5  10       10.35        8.16     15.07 o 
   7   5  10      163.50      194.63     25.46 o 
   8   5  10        0.02       -3.98     15.35 o 
   9   5  10        3.33        4.60     24.83 o 
 -16   6  10        3.61       -9.13     30.82 o 
 -15   6  10       16.17       15.56     33.15 o 
 -14   6  10        7.64       -4.57     25.74 o 
 -13   6  10       11.87        2.19     19.10 o 
 -12   6  10       15.43       41.44     26.66 o 
 -11   6  10      123.43      113.91     30.00 o 
 -10   6  10        3.21       -7.01     17.58 o 
  -9   6  10       43.17       23.66     20.23 o 
  -8   6  10      222.43      207.18     26.57 o 
  -7   6  10      786.04      815.72     67.84 o 
  -6   6  10        0.01       14.48     18.36 o 
  -5   6  10        1.78       -4.09     14.77 o 
  -4   6  10        6.89       26.35     21.99 o 
  -3   6  10      420.60      469.25     46.74 o 
  -2   6  10       93.86      104.65     23.94 o 
  -1   6  10        5.49       30.85     15.88 o 
   0   6  10      476.35      445.77     27.94 o 
   1   6  10      122.88      123.51     19.66 o 
   2   6  10      114.95      128.00     18.81 o 
   3   6  10       47.46       43.18     17.91 o 
   4   6  10        0.21        0.06     15.68 o 
   5   6  10      204.51      164.88     23.15 o 
   6   6  10       63.46       52.73     19.20 o 
   7   6  10        0.05       20.24     17.40 o 
   8   6  10       44.85       33.52     20.01 o 
 -15   7  10       14.23       57.88     32.30 o 
 -14   7  10      117.03      202.44     40.16 o 
 -13   7  10        5.02        7.09     23.41 o 
 -12   7  10        6.31       40.21     29.12 o 
 -11   7  10        1.90      -11.32     18.08 o 
 -10   7  10       21.47       17.85     19.75 o 
  -9   7  10     1119.73     1140.41    102.97 o 
  -8   7  10        6.28        4.84     18.72 o 
  -7   7  10      135.49      132.59     22.49 o 
  -6   7  10        1.60      -21.68     16.75 o 
  -5   7  10      197.69      242.56     36.49 o 
  -4   7  10      178.21      193.56     84.54 o 
  -3   7  10      352.38      354.02     40.76 o 
  -2   7  10        8.85      -18.47     19.46 o 
  -1   7  10      298.16      336.73     30.10 o 
   0   7  10        7.08        2.07     15.24 o 
   1   7  10       48.42       51.79     14.97 o 
   2   7  10        2.10        5.94     12.99 o 
   3   7  10       70.92       73.99     22.49 o 
   4   7  10       82.20       86.94     23.30 o 
   5   7  10        0.78       14.51     17.68 o 
   6   7  10        1.04        3.47     15.45 o 
   7   7  10       56.06       39.25     19.24 o 
 -14   8  10       16.64      -11.50     24.90 o 
 -13   8  10       12.59       -5.32     30.26 o 
 -12   8  10       73.95       68.80     34.59 o 
 -11   8  10        0.32      -28.28     28.59 o 
 -10   8  10        3.58        8.99     31.19 o 
  -9   8  10       37.84       35.18     22.31 o 
  -8   8  10      234.06      245.38     91.60 o 
  -7   8  10       54.69       33.59     27.61 o 
  -6   8  10       83.76       84.97     31.15 o 
  -5   8  10        5.28        3.24     26.36 o 
  -4   8  10        3.52       14.67     22.15 o 
  -3   8  10       76.18       81.47     32.84 o 
  -2   8  10        0.95        3.11     20.24 o 
  -1   8  10      128.42      105.41     21.87 o 
   0   8  10      207.26      217.54     30.21 o 
   1   8  10       52.96       48.76     18.05 o 
   2   8  10      169.91      172.44     25.14 o 
   3   8  10       17.88       41.22     17.63 o 
   4   8  10        0.05        8.08     13.68 o 
   5   8  10       31.34       26.02     17.91 o 
   6   8  10       11.78        7.75     15.53 o 
 -11   9  10       43.14       44.65     34.93 o 
 -10   9  10       28.14       28.07     60.09 o 
  -9   9  10        6.94        7.58     58.89 o 
  -8   9  10        4.05      -15.44     27.18 o 
  -7   9  10       12.40       22.18     27.30 o 
  -6   9  10      258.62      308.68     45.10 o 
  -5   9  10        9.04       28.86     29.81 o 
  -4   9  10        5.11       15.82     28.37 o 
  -3   9  10        0.11      -19.75     21.55 o 
  -2   9  10       26.30       37.35     31.97 o 
  -1   9  10       78.19       82.72     34.21 o 
   0   9  10       36.95        5.21     28.60 o 
   1   9  10        8.48       23.50     21.53 o 
   2   9  10       12.19       19.44     17.98 o 
   3   9  10       43.36       31.64     16.59 o 
  -8  10  10       40.11       82.26     46.83 o 
  -7  10  10        1.49       -6.95     25.69 o 
  -6  10  10       53.09       41.48     26.89 o 
  -5  10  10        7.95       19.77     38.14 o 
  -4  10  10       14.29       11.89     23.89 o 
  -3  10  10        3.39       12.19     28.58 o 
  -2  10  10       24.28       64.92     33.85 o 
  -1  10  10        1.32       -3.71     23.21 o 
   0  10  10       23.63       42.86     27.96 o 
 -19   1  11        0.80        5.80     19.31 o 
 -18   1  11       44.51       44.90     26.91 o 
 -17   1  11        1.35        2.17     19.40 o 
 -16   1  11      172.08      158.94     28.85 o 
 -15   1  11       38.22       66.77     26.47 o 
 -14   1  11        0.98       -2.11     17.65 o 
 -13   1  11      282.23      262.95     24.53 o 
 -12   1  11      786.51      763.07     36.81 o 
 -11   1  11       52.87       58.66     18.91 o 
 -10   1  11      117.69       96.26     23.49 o 
  -9   1  11      446.79      439.73     36.04 o 
  -8   1  11       90.03       84.94     21.41 o 
  -7   1  11        0.53        6.55     17.79 o 
  -6   1  11     1460.70     1477.71     37.48 o 
  -5   1  11       80.82       97.59     15.40 o 
  -4   1  11        0.72       -2.37      7.88 o 
  -3   1  11       24.64       12.30      8.94 o 
  -2   1  11        0.93       -6.12      8.70 o 
  -1   1  11       66.06       57.02     12.07 o 
   0   1  11      770.05      757.07     27.75 o 
   1   1  11        5.55        1.84     10.57 o 
   2   1  11       78.71       75.44     14.85 o 
   3   1  11      356.44      366.38     22.67 o 
   4   1  11        0.10       -9.22     12.36 o 
   5   1  11      381.95      417.68     31.68 o 
   6   1  11      558.32      536.40     86.47 o 
   7   1  11        0.15        1.39     19.38 o 
   8   1  11       60.84      104.39     25.69 o 
   9   1  11       18.72       32.92     24.30 o 
  10   1  11        6.12       -9.26     21.18 o 
 -19   2  11        0.64       -3.47     19.58 o 
 -18   2  11       10.62       32.87     25.14 o 
 -17   2  11       17.26       28.70     21.34 o 
 -16   2  11        8.89        5.32     19.71 o 
 -15   2  11        3.17       -4.95     19.42 o 
 -14   2  11      207.98      171.29     30.35 o 
 -13   2  11      146.74      115.38     21.64 o 
 -12   2  11      267.58      224.83     24.97 o 
 -11   2  11       20.03        3.86     20.88 o 
 -10   2  11      185.96      180.14     21.49 o 
  -9   2  11       49.11       24.04     17.94 o 
  -8   2  11      129.51      129.50     16.97 o 
  -7   2  11       19.71       10.28     11.83 o 
  -6   2  11        7.35       14.46     14.01 o 
  -5   2  11      116.08      110.13     17.32 o 
  -4   2  11       74.65       74.47     15.79 o 
  -3   2  11        0.78       -6.80      8.31 o 
  -2   2  11       36.54       39.91     10.98 o 
  -1   2  11        8.65        9.11     10.79 o 
   0   2  11       73.08       83.49     13.69 o 
   1   2  11       32.32       10.69     11.31 o 
   2   2  11      531.74      489.94     32.36 o 
   3   2  11       10.70       32.20     14.65 o 
   4   2  11      387.83      427.70     24.84 o 
   5   2  11       27.44       39.34     15.79 o 
   6   2  11        1.18      -15.85     14.24 o 
   7   2  11       17.90        8.81     22.89 o 
   8   2  11       14.96       35.67     23.34 o 
   9   2  11       13.52       11.62     20.01 o 
  10   2  11        8.96       24.64     24.40 o 
 -19   3  11       13.50       27.95     22.11 o 
 -18   3  11       10.62       27.73     24.54 o 
 -17   3  11       13.29       43.64     23.65 o 
 -16   3  11       11.93      -21.87     26.00 o 
 -15   3  11       44.45       33.95     24.27 o 
 -14   3  11       75.54       56.90     24.23 o 
 -13   3  11      178.49      166.71     31.06 o 
 -12   3  11        3.57      -24.37     16.25 o 
 -11   3  11      100.81      116.06     21.10 o 
 -10   3  11      364.54      338.75     23.85 o 
  -9   3  11      208.04      215.84     20.58 o 
  -8   3  11      148.32      185.00     20.70 o 
  -7   3  11      319.46      291.41     24.47 o 
  -6   3  11       99.25       97.84     19.04 o 
  -5   3  11       51.39       29.19     14.55 o 
  -4   3  11      673.42      701.51     34.88 o 
  -3   3  11      389.49      348.29     18.89 o 
  -2   3  11      512.47      521.00     23.44 o 
  -1   3  11      229.25      226.94     17.10 o 
   0   3  11      200.56      181.08     17.99 o 
   1   3  11       29.38       26.08     13.02 o 
   2   3  11      565.19      581.52     27.30 o 
   3   3  11       75.23       72.90     15.29 o 
   4   3  11       77.91       48.64     22.14 o 
   5   3  11        1.43       13.64     14.64 o 
   6   3  11        1.74        9.02     16.58 o 
   7   3  11        3.86        5.51     19.00 o 
   8   3  11       23.03       59.09     26.82 o 
   9   3  11        1.30       22.15     21.67 o 
  10   3  11        4.17       12.35     23.34 o 
 -18   4  11        3.80       13.02     34.87 o 
 -17   4  11        9.07       17.73     31.85 o 
 -16   4  11       89.69       97.57     30.10 o 
 -15   4  11        5.99       17.26     27.98 o 
 -14   4  11        9.94        3.78     22.66 o 
 -13   4  11       34.32       60.90     26.67 o 
 -12   4  11       10.82        4.62     14.57 o 
 -11   4  11       18.39       10.72     14.66 o 
 -10   4  11       58.01       77.12     18.74 o 
  -9   4  11       44.35       49.14     17.17 o 
  -8   4  11       32.59       24.57     16.26 o 
  -7   4  11      249.53      297.39     23.40 o 
  -6   4  11        0.64        2.80     13.17 o 
  -5   4  11       11.51       10.30     12.67 o 
  -4   4  11       36.78       24.36     14.47 o 
  -3   4  11       13.57       31.83     13.55 o 
  -2   4  11        1.72      -10.03     10.83 o 
  -1   4  11        0.00       27.68     15.43 o 
   0   4  11      292.96      283.01     20.62 o 
   1   4  11       35.84       49.71     15.13 o 
   2   4  11      361.86      371.73     23.62 o 
   3   4  11      116.82      116.50     16.83 o 
   4   4  11       18.27       18.43     17.26 o 
   5   4  11        6.38       22.34     16.16 o 
   6   4  11        0.71        1.82     28.19 o 
   7   4  11       11.91        4.51     18.48 o 
   8   4  11        5.76      -30.65     20.97 o 
   9   4  11       15.54       20.79     25.42 o 
 -17   5  11       20.67       12.05     43.56 o 
 -16   5  11        8.99       20.40     22.45 o 
 -15   5  11       10.83      -10.47     20.26 o 
 -14   5  11       20.53        7.23     27.03 o 
 -13   5  11      128.54      137.23     45.97 o 
 -12   5  11       30.34       20.76     24.79 o 
 -11   5  11       45.44       28.97     17.34 o 
 -10   5  11        1.88        3.57     18.01 o 
  -9   5  11        5.35       -6.56     18.15 o 
  -8   5  11       12.92       18.80     16.81 o 
  -7   5  11      216.68      200.17     21.29 o 
  -6   5  11      203.59      194.82     20.54 o 
  -5   5  11       26.30       12.80     14.03 o 
  -4   5  11        0.21        4.23     13.49 o 
  -3   5  11      277.93      289.30     27.21 o 
  -2   5  11       24.53       47.86     17.34 o 
  -1   5  11     1000.08      985.17     45.43 o 
   0   5  11      317.38      302.61     22.41 o 
   1   5  11      179.56      171.36     19.09 o 
   2   5  11       22.18       31.78     13.86 o 
   3   5  11        2.32        2.43     14.60 o 
   4   5  11       70.34       86.93     20.81 o 
   5   5  11       65.08       54.53     17.70 o 
   6   5  11        1.89      263.92    219.14 o 
   7   5  11        0.01        2.32     15.24 o 
   8   5  11        6.61       29.45     22.26 o 
 -16   6  11       16.23       14.64     40.98 o 
 -15   6  11        3.33      -20.15     26.17 o 
 -14   6  11       36.84       55.96     42.36 o 
 -13   6  11        1.27       -9.34     25.08 o 
 -12   6  11      113.07       54.04     38.48 o 
 -11   6  11       44.78       47.57     18.63 o 
 -10   6  11        0.40       28.24     19.64 o 
  -9   6  11        0.21      -22.00     17.31 o 
  -8   6  11        0.72       -1.62     21.70 o 
  -7   6  11       18.61       12.02     18.78 o 
  -6   6  11       30.83        2.31     19.15 o 
  -5   6  11       75.73      113.39     30.46 o 
  -4   6  11       42.56       17.02     16.38 o 
  -3   6  11        5.28       17.82     17.89 o 
  -2   6  11        8.68       12.47     20.18 o 
  -1   6  11       89.86      129.39     19.26 o 
   0   6  11        2.52       11.21     18.76 o 
   1   6  11       87.06       80.35     16.40 o 
   2   6  11        8.47       19.67     13.33 o 
   3   6  11       40.34       33.42     19.65 o 
   4   6  11       26.71       37.15     16.23 o 
   5   6  11       23.14       20.25     16.11 o 
   6   6  11       10.31       11.04     16.07 o 
   7   6  11        0.34        5.36     18.61 o 
 -15   7  11        1.53      -57.34     38.22 o 
 -14   7  11        6.91      -10.85     38.57 o 
 -13   7  11       13.68        3.13     27.98 o 
 -12   7  11        0.03      -14.75     26.84 o 
 -11   7  11        0.20       -9.77     25.84 o 
 -10   7  11      152.05      158.15     24.95 o 
  -9   7  11       23.12        9.95     20.99 o 
  -8   7  11       35.64       33.84     19.56 o 
  -7   7  11       17.04       -2.29     25.16 o 
  -6   7  11        0.31       12.88     24.81 o 
  -5   7  11        0.49        5.25     19.06 o 
  -4   7  11      219.88      239.85     35.51 o 
  -3   7  11       66.35       38.51     24.66 o 
  -2   7  11       11.32        4.02     20.10 o 
  -1   7  11      171.44      158.56     31.42 o 
   0   7  11      117.43      123.45     18.80 o 
   1   7  11       16.80       11.21     15.46 o 
   2   7  11        4.74       -1.59     18.97 o 
   3   7  11        5.47       -6.34     17.86 o 
   4   7  11       25.02       17.94     17.57 o 
   5   7  11       18.46       16.72     17.60 o 
   6   7  11        3.45       -9.84     15.70 o 
 -13   8  11       10.72      -23.36     29.63 o 
 -12   8  11        2.48      -41.62     27.74 o 
 -11   8  11       43.02       56.13     33.76 o 
 -10   8  11       13.16      -40.21     26.81 o 
  -9   8  11        0.11       10.04     19.99 o 
  -8   8  11        0.44      -11.38     25.48 o 
  -7   8  11        0.81        6.25     26.59 o 
  -6   8  11       52.71       51.38     29.34 o 
  -5   8  11        0.30      -17.30     26.13 o 
  -4   8  11        6.28        0.80     22.39 o 
  -3   8  11       20.04       46.20     30.88 o 
  -2   8  11       33.03       31.10     29.74 o 
  -1   8  11        2.39       50.95     23.93 o 
   0   8  11       38.76       48.12     23.77 o 
   1   8  11        4.27        0.40     18.52 o 
   2   8  11       39.77       67.70     20.43 o 
   3   8  11       12.67       22.45     15.77 o 
   4   8  11        0.22        6.68     12.16 o 
 -11   9  11        5.88      -27.55     41.50 o 
 -10   9  11       10.44       -9.47     59.40 o 
  -9   9  11       12.95       29.22     26.79 o 
  -8   9  11       55.89       79.08     32.65 o 
  -7   9  11       12.61       26.74     29.45 o 
  -6   9  11       37.21       48.28     30.76 o 
  -5   9  11        5.57        1.56     26.61 o 
  -4   9  11       61.17       65.13     34.37 o 
  -3   9  11       38.31       11.66     24.88 o 
  -2   9  11        9.41        3.57     23.17 o 
  -1   9  11        1.84       18.39     28.67 o 
   0   9  11       20.37       38.18     23.35 o 
   1   9  11        5.82       16.65     26.00 o 
   2   9  11        0.18        5.04     19.27 o 
  -6  10  11        1.45       -2.12     26.69 o 
  -5  10  11        7.98       -1.47     27.95 o 
  -4  10  11        0.56        7.25     26.34 o 
  -3  10  11        2.01       -1.89     32.56 o 
 -19   0  12      144.46      109.34     41.50 o 
 -18   0  12      129.90      136.02     44.60 o 
 -17   0  12      183.40      120.70     36.67 o 
 -16   0  12       13.60       39.26     36.33 o 
 -15   0  12       70.27       48.73     28.07 o 
 -14   0  12      362.84      320.78     44.60 o 
 -13   0  12     1067.52     1043.77     73.01 o 
 -12   0  12      268.95      209.20     41.32 o 
 -11   0  12      153.99      111.57     35.99 o 
 -10   0  12      472.30      451.98     49.59 o 
  -9   0  12      893.34      882.95     70.08 o 
  -8   0  12      704.04      647.58     61.30 o 
  -7   0  12      594.94      611.77     56.99 o 
  -6   0  12        1.59       34.26     31.68 o 
  -5   0  12     1626.57     1856.65     96.77 o 
  -4   0  12       11.54       12.40     29.96 o 
  -3   0  12     2361.91     2646.58     62.65 o 
  -2   0  12       60.59       79.97     17.97 o 
  -1   0  12       92.15       88.97     18.20 o 
   0   0  12      418.49      409.01     32.53 o 
   1   0  12       39.76       43.51     17.29 o 
   2   0  12       21.10       34.83     19.10 o 
   3   0  12       12.34        8.17     18.26 o 
   4   0  12        1.49       -1.49     18.36 o 
   5   0  12      848.38      916.55     50.66 o 
   6   0  12      409.64      578.02     67.50 o 
   7   0  12       23.52       36.33     27.89 o 
   8   0  12        6.60      -30.82     32.71 o 
   9   0  12        3.64       -1.72     34.61 o 
  10   0  12       14.99       39.26     41.67 o 
 -19   1  12       18.24       33.39     22.99 o 
 -18   1  12        0.62       18.18     21.46 o 
 -17   1  12       11.05       23.68     18.48 o 
 -16   1  12      177.53      185.53     30.51 o 
 -15   1  12        5.66       -5.51     17.81 o 
 -14   1  12      120.66      136.69     21.64 o 
 -13   1  12      234.55      181.96     21.96 o 
 -12   1  12        3.74       34.78     22.13 o 
 -11   1  12     1834.09     1869.49     70.02 o 
 -10   1  12      741.25      717.45     46.49 o 
  -9   1  12      433.15      428.36     38.64 o 
  -8   1  12     2337.65     2440.00    115.79 o 
  -7   1  12     1464.10     1552.41     71.28 o 
  -6   1  12      227.92      214.37     29.38 o 
  -5   1  12      284.70      276.64     20.59 o 
  -4   1  12       98.19       90.09     15.53 o 
  -3   1  12        9.12        2.79      9.92 o 
  -2   1  12      108.75      109.61     13.30 o 
  -1   1  12       74.09       73.41     13.27 o 
   0   1  12      535.65      562.72     26.22 o 
   1   1  12      320.52      314.70     21.34 o 
   2   1  12      774.43      756.08     30.81 o 
   3   1  12      196.44      192.26     20.28 o 
   4   1  12      193.66      165.53     18.81 o 
   5   1  12      135.11      176.85     24.48 o 
   6   1  12       62.80       69.16     24.07 o 
   7   1  12       39.10       47.08     23.07 o 
   8   1  12      296.66      390.03     44.92 o 
   9   1  12       16.56       23.84     27.31 o 
 -19   2  12      155.11      141.35     29.37 o 
 -18   2  12        1.78       36.98     22.26 o 
 -17   2  12      305.11      307.96     55.36 o 
 -16   2  12       36.11       56.99     42.53 o 
 -15   2  12      135.84      158.18     29.55 o 
 -14   2  12      116.67      117.00     25.39 o 
 -13   2  12        1.45       11.10     14.30 o 
 -12   2  12       15.90       40.18     18.95 o 
 -11   2  12      621.56      569.34     34.26 o 
 -10   2  12     1469.28     1464.53     61.42 o 
  -9   2  12       13.88       -2.50     20.99 o 
  -8   2  12      199.53      200.74     30.87 o 
  -7   2  12      403.96      462.83     39.87 o 
  -6   2  12     1826.70     2103.05     91.80 o 
  -5   2  12       36.06       46.67     16.09 o 
  -4   2  12      214.49      254.52     23.20 o 
  -3   2  12       54.84       65.47     17.64 o 
  -2   2  12      666.59      662.51     37.75 o 
  -1   2  12      624.13      655.19     26.62 o 
   0   2  12      179.62      174.33     16.53 o 
   1   2  12        5.98        9.74     11.41 o 
   2   2  12      241.13      232.53     20.38 o 
   3   2  12      461.82      483.38     25.92 o 
   4   2  12       38.81       39.23     14.38 o 
   5   2  12       13.28       32.69     17.77 o 
   6   2  12        3.86       -0.07     14.09 o 
   7   2  12        4.95      -18.85     21.55 o 
   8   2  12      132.31      186.88     33.85 o 
   9   2  12       23.36       46.98     29.03 o 
 -18   3  12        2.39       23.88     41.50 o 
 -17   3  12       11.94       40.81     32.37 o 
 -16   3  12      349.74      421.69     92.03 o 
 -15   3  12       51.72       46.79     23.19 o 
 -14   3  12      275.50      284.91     36.85 o 
 -13   3  12      482.72      438.14     32.21 o 
 -12   3  12       71.80       38.97     16.57 o 
 -11   3  12        7.56        6.15     16.46 o 
 -10   3  12       28.46       30.51     18.39 o 
  -9   3  12       77.80       66.50     21.51 o 
  -8   3  12     1373.45     1426.69     63.66 o 
  -7   3  12        0.03       14.28     16.49 o 
  -6   3  12      594.73      571.07     31.20 o 
  -5   3  12      136.50      156.92     23.14 o 
  -4   3  12      290.98      285.80     24.27 o 
  -3   3  12      226.18      242.71     23.29 o 
  -2   3  12       67.14       42.63     16.84 o 
  -1   3  12       19.87       25.11     12.43 o 
   0   3  12      416.74      394.03     23.37 o 
   1   3  12      357.67      363.05     23.31 o 
   2   3  12      485.17      480.64     26.40 o 
   3   3  12      175.39      181.17     19.26 o 
   4   3  12      144.32      129.89     19.55 o 
   5   3  12       38.41       32.93     14.97 o 
   6   3  12       18.79       16.80     15.31 o 
   7   3  12       15.80       25.88     23.87 o 
   8   3  12       25.72       48.25     26.62 o 
   9   3  12       24.57       28.51     26.82 o 
 -18   4  12      407.19      351.25     45.80 o 
 -17   4  12       83.25       70.08     45.63 o 
 -16   4  12       41.04       35.18     27.59 o 
 -15   4  12        1.28      -11.42     20.53 o 
 -14   4  12      321.07      332.38     39.10 o 
 -13   4  12       44.04       14.28     32.97 o 
 -12   4  12      430.38      397.28     32.47 o 
 -11   4  12      433.01      422.25     33.05 o 
 -10   4  12      568.73      642.70     50.07 o 
  -9   4  12      410.01      434.08     27.42 o 
  -8   4  12       43.00       45.54     17.68 o 
  -7   4  12      325.52      352.65     28.00 o 
  -6   4  12       37.95       32.49     14.63 o 
  -5   4  12      121.32      149.06     20.34 o 
  -4   4  12      156.31      142.52     24.55 o 
  -3   4  12      281.08      294.16     28.09 o 
  -2   4  12      266.46      236.79     34.02 o 
  -1   4  12      124.01      134.23     20.69 o 
   0   4  12     1046.28     1057.77     45.03 o 
   1   4  12       77.47      115.22     17.62 o 
   2   4  12      668.72      619.97     33.85 o 
   3   4  12        8.15       11.54     11.20 o 
   4   4  12        0.01       -0.85     12.60 o 
   5   4  12        3.14      -12.46     13.58 o 
   6   4  12        0.66       -3.83     17.49 o 
   7   4  12        6.13       26.97     24.56 o 
   8   4  12        0.74      -11.34     23.03 o 
 -17   5  12        4.51        8.61     31.34 o 
 -16   5  12      155.59      236.97     68.01 o 
 -15   5  12      118.33      120.33     32.73 o 
 -14   5  12        6.09       14.00     22.19 o 
 -13   5  12       22.38       -8.24     20.55 o 
 -12   5  12       41.48       44.07     16.75 o 
 -11   5  12      146.15      146.91     23.78 o 
 -10   5  12      105.35      115.85     21.94 o 
  -9   5  12       49.52       47.31     18.07 o 
  -8   5  12      142.08      154.67     20.79 o 
  -7   5  12      813.56      878.10     36.88 o 
  -6   5  12        5.83        5.77     15.37 o 
  -5   5  12       71.02       90.21     19.02 o 
  -4   5  12       32.46       31.96     19.07 o 
  -3   5  12      398.14      365.67     36.58 o 
  -2   5  12       30.75       38.16     18.24 o 
  -1   5  12      127.10      140.16     22.67 o 
   0   5  12      376.89      398.96     32.92 o 
   1   5  12       23.39        5.37     12.27 o 
   2   5  12      247.83      266.66     24.38 o 
   3   5  12        3.04       20.02     15.88 o 
   4   5  12       18.24       -1.19     16.36 o 
   5   5  12       11.88       18.28     14.85 o 
   6   5  12        4.46        2.23     15.21 o 
   7   5  12        1.70       -0.08     18.37 o 
 -16   6  12        7.11       12.98     28.12 o 
 -15   6  12       19.40       18.02     24.33 o 
 -14   6  12       46.28       30.30     40.12 o 
 -13   6  12       37.28       73.52     33.06 o 
 -12   6  12       50.89       82.30     38.22 o 
 -11   6  12      372.45      348.69     75.94 o 
 -10   6  12      503.99      565.98    100.81 o 
  -9   6  12      254.08      266.22     29.15 o 
  -8   6  12       60.05       62.05     21.22 o 
  -7   6  12       76.35       81.75     18.02 o 
  -6   6  12      238.77      259.39     39.83 o 
  -5   6  12      138.61      186.79     37.57 o 
  -4   6  12      199.55      178.97     35.36 o 
  -3   6  12        1.89      -17.17     14.96 o 
  -2   6  12      166.12      171.06     25.34 o 
  -1   6  12       54.02       61.84     19.46 o 
   0   6  12       30.82       25.09     17.09 o 
   1   6  12       68.98       63.33     18.98 o 
   2   6  12       34.05       47.96     17.46 o 
   3   6  12       25.64       14.20     16.25 o 
   4   6  12       36.44       23.41     17.98 o 
   5   6  12        0.39       -1.32     14.18 o 
   6   6  12        0.01       34.62     19.40 o 
 -15   7  12        0.04      -56.30     38.05 o 
 -14   7  12        4.89      -29.79     34.95 o 
 -13   7  12       12.15       12.57     36.67 o 
 -12   7  12       63.15       22.04     38.74 o 
 -11   7  12      125.38      125.39     34.27 o 
 -10   7  12       10.01       10.70     20.63 o 
  -9   7  12      179.93      163.86     26.62 o 
  -8   7  12      340.19      368.07    102.79 o 
  -7   7  12       84.57       91.14     29.10 o 
  -6   7  12       14.05       11.16     22.06 o 
  -5   7  12       41.46       18.39     27.60 o 
  -4   7  12      179.21      227.39     35.29 o 
  -3   7  12        3.65       25.33     19.54 o 
  -2   7  12      383.55      361.58     70.08 o 
  -1   7  12       98.07      122.96     26.11 o 
   0   7  12      100.58      104.95     22.99 o 
   1   7  12       88.54       76.44     21.12 o 
   2   7  12        3.38       14.20     23.70 o 
   3   7  12       13.40        5.75     18.29 o 
   4   7  12        6.29       -8.27     17.69 o 
   5   7  12       40.99       45.53     20.64 o 
 -13   8  12       74.56       60.78     47.18 o 
 -12   8  12        0.00      -11.98     30.60 o 
 -11   8  12       85.58      108.11     37.38 o 
 -10   8  12       55.25       82.12     30.83 o 
  -9   8  12      122.92      113.88     34.78 o 
  -8   8  12        2.74        9.98     28.06 o 
  -7   8  12       20.32       65.68     30.98 o 
  -6   8  12        8.15       15.21     29.03 o 
  -5   8  12       91.05       97.49     35.32 o 
  -4   8  12        1.48       14.39     29.41 o 
  -3   8  12       30.23       33.79     24.32 o 
  -2   8  12       13.45       24.64     20.40 o 
  -1   8  12        1.06        3.67     17.11 o 
   0   8  12        5.30       -7.96     15.98 o 
   1   8  12        1.82      -21.26     23.33 o 
   2   8  12        1.24        9.62     24.13 o 
   3   8  12        6.02       18.48     18.43 o 
 -10   9  12        1.04       74.04     62.50 o 
  -9   9  12       26.08       17.65     29.48 o 
  -8   9  12      141.40      162.83     36.20 o 
  -7   9  12        1.88       -8.45     28.65 o 
  -6   9  12       42.34       31.47     35.38 o 
  -5   9  12      100.91      128.39     56.65 o 
  -4   9  12        1.20        9.11     24.67 o 
  -3   9  12        8.21       24.49     29.21 o 
  -2   9  12       15.44       24.38     22.34 o 
  -1   9  12       22.35        7.89     21.87 o 
   0   9  12       10.62        6.42     21.04 o 
 -19   1  13        4.17       35.09     26.00 o 
 -18   1  13        2.67        8.62     23.53 o 
 -17   1  13       17.44       33.04     24.64 o 
 -16   1  13        0.58       33.61     20.92 o 
 -15   1  13        9.68       22.39     21.47 o 
 -14   1  13        3.19      -13.28     14.61 o 
 -13   1  13      172.69      159.81     27.14 o 
 -12   1  13      121.93      122.12     24.83 o 
 -11   1  13      283.77      301.36     35.18 o 
 -10   1  13      765.29      764.49     49.98 o 
  -9   1  13     1009.96      969.90     53.43 o 
  -8   1  13      454.41      467.24     41.76 o 
  -7   1  13       12.44        1.80     20.18 o 
  -6   1  13      475.05      480.63     40.76 o 
  -5   1  13      478.85      478.39     38.23 o 
  -4   1  13      201.47      221.22     30.82 o 
  -3   1  13      584.31      543.73     35.59 o 
  -2   1  13      123.65      109.46     18.17 o 
  -1   1  13      220.47      202.14     17.54 o 
   0   1  13       71.34       68.20     15.26 o 
   1   1  13        0.58        6.47     11.53 o 
   2   1  13       77.71       83.53     15.93 o 
   3   1  13        3.05        0.61     12.43 o 
   4   1  13      129.62      152.35     18.67 o 
   5   1  13       20.67       33.91     19.52 o 
   6   1  13        7.65        0.99     21.82 o 
   7   1  13        9.03       17.99     28.32 o 
   8   1  13       12.58       28.42     22.71 o 
 -19   2  13       15.68        9.49     24.32 o 
 -18   2  13        1.71       21.08     18.28 o 
 -17   2  13        0.77       23.82     17.61 o 
 -16   2  13      121.73       63.88     33.58 o 
 -15   2  13       20.83        5.25     36.67 o 
 -14   2  13        1.94       15.25     23.12 o 
 -13   2  13       47.02       44.12     19.27 o 
 -12   2  13        3.89       15.86     19.35 o 
 -11   2  13      118.67      128.55     28.67 o 
 -10   2  13      103.63      135.70     27.41 o 
  -9   2  13       10.78       18.39     21.34 o 
  -8   2  13       42.19       52.80     23.24 o 
  -7   2  13      340.57      360.77     35.93 o 
  -6   2  13       35.79       54.66     27.06 o 
  -5   2  13       58.13       80.20     24.37 o 
  -4   2  13       64.65       88.29     18.51 o 
  -3   2  13       21.44       19.93     14.21 o 
  -2   2  13        7.37        3.49     14.52 o 
  -1   2  13        0.84       -1.93     14.52 o 
   0   2  13       46.80       25.35     12.72 o 
   1   2  13       77.16       66.43     14.15 o 
   2   2  13       15.57       13.90     12.94 o 
   3   2  13        1.13        1.85     11.67 o 
   4   2  13        0.03       -6.17     13.35 o 
   5   2  13        5.73        2.99     16.37 o 
   6   2  13        8.51       20.54     30.56 o 
   7   2  13       46.92       78.01     26.50 o 
   8   2  13        3.37        9.99     22.00 o 
 -18   3  13       92.04       75.14     21.55 o 
 -17   3  13        0.54       16.70     40.98 o 
 -16   3  13      155.54      138.71     29.51 o 
 -15   3  13      225.07      190.14     34.02 o 
 -14   3  13       14.61       12.68     20.86 o 
 -13   3  13       12.88       31.86     18.38 o 
 -12   3  13      621.89      625.48     37.73 o 
 -11   3  13        0.53       -7.45     15.17 o 
 -10   3  13       20.51       21.86     17.10 o 
  -9   3  13       19.75       19.39     21.46 o 
  -8   3  13       47.98       55.44     21.25 o 
  -7   3  13      598.42      556.21     42.04 o 
  -6   3  13      775.47      727.98     48.28 o 
  -5   3  13       86.39       71.99     23.41 o 
  -4   3  13       33.35       44.72     17.46 o 
  -3   3  13       56.25       69.48     17.75 o 
  -2   3  13      160.68      163.22     22.35 o 
  -1   3  13        5.67       -5.38     16.11 o 
   0   3  13       26.06       17.30     15.12 o 
   1   3  13       14.47        1.40     13.45 o 
   2   3  13      119.47       93.96     16.27 o 
   3   3  13       80.29       86.03     16.77 o 
   4   3  13       15.86       35.71     17.85 o 
   5   3  13       10.86        1.94     14.93 o 
   6   3  13        1.12        0.44     14.90 o 
   7   3  13        0.27      -15.54     22.59 o 
   8   3  13        0.81       21.58     26.10 o 
 -18   4  13        3.67       45.97     44.77 o 
 -17   4  13        8.04       51.65     43.73 o 
 -16   4  13       21.87       35.04     20.98 o 
 -15   4  13        0.02        2.29     18.57 o 
 -14   4  13        2.19       -3.12     23.83 o 
 -13   4  13        1.30       -8.68     18.58 o 
 -12   4  13       45.67       49.72     20.89 o 
 -11   4  13       70.54       74.66     19.45 o 
 -10   4  13      193.35      197.91     25.04 o 
  -9   4  13       18.79       40.84     21.79 o 
  -8   4  13        0.51      -12.69     19.09 o 
  -7   4  13      502.61      533.78     36.30 o 
  -6   4  13        8.46       17.48     15.25 o 
  -5   4  13      183.87      185.85     26.24 o 
  -4   4  13       54.83       54.42     19.04 o 
  -3   4  13       14.47       26.86     18.35 o 
  -2   4  13        7.63        9.52     18.23 o 
  -1   4  13       36.61       48.17     19.58 o 
   0   4  13       18.97       20.68     15.91 o 
   1   4  13        7.04       -2.79     12.51 o 
   2   4  13        2.60       13.30     13.87 o 
   3   4  13       15.43       21.48     16.74 o 
   4   4  13        2.69        7.52     15.53 o 
   5   4  13       12.23        3.49     15.46 o 
   6   4  13       19.06        3.35     16.37 o 
   7   4  13        2.19       -7.18     19.43 o 
 -17   5  13       12.10       27.52     25.74 o 
 -16   5  13       26.00        3.65     23.09 o 
 -15   5  13       23.65       27.09     27.88 o 
 -14   5  13        3.15      -15.08     20.76 o 
 -13   5  13        5.19       -5.33     24.17 o 
 -12   5  13       44.56       33.45     18.92 o 
 -11   5  13       11.33       19.93     15.75 o 
 -10   5  13      147.01      141.06     25.20 o 
  -9   5  13       34.15       40.27     19.74 o 
  -8   5  13        0.87        8.16     16.12 o 
  -7   5  13        1.20        4.77     20.48 o 
  -6   5  13       31.96       47.79     17.11 o 
  -5   5  13      367.37      390.64     33.88 o 
  -4   5  13      527.52      583.72     38.97 o 
  -3   5  13        0.01       16.52     17.79 o 
  -2   5  13       23.28       14.60     16.36 o 
  -1   5  13       66.80       31.53     19.27 o 
   0   5  13        8.82       -3.15     13.39 o 
   1   5  13      147.76      114.58     22.34 o 
   2   5  13        5.97       -0.51     21.03 o 
   3   5  13        5.67        7.61     13.00 o 
   4   5  13       12.37        6.33     16.86 o 
   5   5  13       16.78        9.38     17.33 o 
   6   5  13       12.32       18.09     20.33 o 
 -16   6  13       32.39       21.85     28.60 o 
 -15   6  13       10.72       12.11     28.56 o 
 -14   6  13        0.01       -1.39     26.48 o 
 -13   6  13       53.43       16.98     23.41 o 
 -12   6  13       20.51       -3.23     21.52 o 
 -11   6  13       45.72       22.89     18.70 o 
 -10   6  13       14.13        7.35     16.07 o 
  -9   6  13      175.06      185.27     26.73 o 
  -8   6  13      277.25      325.14     27.44 o 
  -7   6  13       10.49        2.22     16.17 o 
  -6   6  13        3.94       17.19     19.19 o 
  -5   6  13        4.10       -4.53     20.02 o 
  -4   6  13      187.41      214.50     28.08 o 
  -3   6  13        4.43       -2.84     19.88 o 
  -2   6  13      114.45      110.99     22.89 o 
  -1   6  13        0.07       -6.92     16.26 o 
   0   6  13       50.88       49.00     19.18 o 
   1   6  13      157.88      180.07     23.63 o 
   2   6  13       10.37       26.27     19.66 o 
   3   6  13        0.32      -16.46     19.69 o 
   4   6  13       15.54        6.79     20.38 o 
   5   6  13        0.00      -17.02     14.77 o 
 -14   7  13       20.97       -6.50     23.91 o 
 -13   7  13        0.26      -42.01     36.33 o 
 -12   7  13       13.23       14.98     36.67 o 
 -11   7  13       10.29        4.85     22.58 o 
 -10   7  13        0.52       -3.01     22.32 o 
  -9   7  13       12.32       30.28     18.48 o 
  -8   7  13       46.19       35.21     20.06 o 
  -7   7  13       74.73       82.27     21.82 o 
  -6   7  13        5.48        3.33     19.46 o 
  -5   7  13        0.08       18.70     25.35 o 
  -4   7  13       53.19       52.71     20.25 o 
  -3   7  13       64.56       60.61     20.48 o 
  -2   7  13       55.20       55.98     20.11 o 
  -1   7  13        4.19      635.68    506.89 o 
   0   7  13       15.94       14.43     17.85 o 
   1   7  13       10.36       -9.06     19.71 o 
   2   7  13        0.75       10.50     29.18 o 
   3   7  13       15.59       26.05     22.45 o 
   4   7  13        6.76       -2.62     28.93 o 
 -12   8  13       24.75       42.70     41.32 o 
 -10   8  13      105.67      107.11     48.73 o 
  -9   8  13        3.08        5.87     27.06 o 
  -8   8  13      124.61      144.18     36.07 o 
  -7   8  13        2.60      -18.89     45.63 o 
  -6   8  13        1.87       23.21     19.04 o 
  -5   8  13       18.00       28.34     22.44 o 
  -4   8  13       10.06       28.66     20.35 o 
  -3   8  13        5.63       10.78     19.99 o 
  -2   8  13       25.47       59.64     24.06 o 
  -1   8  13       87.21       90.65     24.01 o 
   0   8  13        9.35       21.18     18.42 o 
   1   8  13        9.59       37.44     24.32 o 
   2   8  13        8.89       10.90     40.38 o 
  -9   9  13       14.54        7.42     28.93 o 
  -8   9  13       11.11       11.55     29.56 o 
  -7   9  13        0.72       -1.13     29.25 o 
  -6   9  13        2.33       44.47     32.98 o 
  -5   9  13        1.42        3.43     27.29 o 
  -4   9  13        0.29        5.28     17.79 o 
  -3   9  13        9.37       -3.87     18.86 o 
  -2   9  13        9.98       19.39     19.63 o 
 -19   0  14        3.77       31.68     35.47 o 
 -18   0  14       67.23       67.84     38.57 o 
 -17   0  14       14.35       24.97     33.58 o 
 -16   0  14        3.91      -18.60     23.42 o 
 -15   0  14        2.81        3.27     26.00 o 
 -14   0  14       81.68       54.75     31.85 o 
 -13   0  14      301.41      223.32     44.25 o 
 -12   0  14      905.47      901.72     75.59 o 
 -11   0  14      665.74      606.43     65.26 o 
 -10   0  14       63.76       40.98     28.93 o 
  -9   0  14      987.07     1039.98     79.72 o 
  -8   0  14     1588.30     1758.16    101.93 o 
  -7   0  14      676.90      712.49     67.50 o 
  -6   0  14       78.28      112.44     41.32 o 
  -5   0  14        1.40      -17.39     31.85 o 
  -4   0  14       58.94       82.65     38.74 o 
  -3   0  14      283.17      281.00     44.94 o 
  -2   0  14        0.05        0.34     31.51 o 
  -1   0  14       81.81      105.20     37.88 o 
   0   0  14       21.30       15.27     17.25 o 
   1   0  14       76.19       67.52     21.12 o 
   2   0  14       58.20       40.64     19.46 o 
   3   0  14       37.76       48.92     20.68 o 
   4   0  14      249.38      283.73     35.38 o 
   5   0  14       98.82      117.77     39.95 o 
   6   0  14        2.38       -4.13     32.54 o 
   7   0  14        0.49       18.25     27.72 o 
   8   0  14       64.32       42.53     41.67 o 
 -19   1  14       78.56      121.19     30.96 o 
 -18   1  14       19.02        9.95     19.32 o 
 -17   1  14      131.49      139.09     29.86 o 
 -16   1  14       17.01       62.50     39.95 o 
 -15   1  14        1.84      -10.35     17.34 o 
 -14   1  14       53.45       62.35     18.40 o 
 -13   1  14      445.33      397.34     45.20 o 
 -12   1  14       39.67       27.05     19.44 o 
 -11   1  14       28.53       54.50     23.07 o 
 -10   1  14     1571.87     1567.21     69.53 o 
  -9   1  14      419.66      412.70     38.44 o 
  -8   1  14      182.51      141.44     26.96 o 
  -7   1  14       44.68       58.73     27.29 o 
  -6   1  14      373.00      360.39     35.88 o 
  -5   1  14       32.87       38.14     26.11 o 
  -4   1  14       42.95       52.55     23.16 o 
  -3   1  14       70.89       77.07     23.87 o 
  -2   1  14       75.48       55.55     21.31 o 
  -1   1  14       73.19       65.62     16.32 o 
   0   1  14       42.99       38.68     15.27 o 
   1   1  14        4.45        6.88     11.41 o 
   2   1  14      146.73      161.27     19.96 o 
   3   1  14       86.88       76.99     15.92 o 
   4   1  14        8.23        9.36     14.88 o 
   5   1  14        1.06       -7.40     20.81 o 
   6   1  14      117.51      158.60     30.59 o 
   7   1  14        0.86       -6.76     24.47 o 
 -18   2  14        4.99       45.81     24.83 o 
 -17   2  14        9.43        8.95     28.24 o 
 -16   2  14       20.35        5.44     20.56 o 
 -15   2  14       92.24       62.00     34.01 o 
 -14   2  14        4.45      -18.22     16.20 o 
 -13   2  14      167.98      135.74     22.43 o 
 -12   2  14       10.84        5.95     22.12 o 
 -11   2  14     1443.98     1469.41     68.74 o 
 -10   2  14      431.64      419.31     51.91 o 
  -9   2  14       78.55       81.61     29.71 o 
  -8   2  14      309.02      278.32     36.63 o 
  -7   2  14       20.86       10.73     23.46 o 
  -6   2  14      844.40      937.29     55.66 o 
  -5   2  14       68.56      111.01     29.74 o 
  -4   2  14      564.27      607.68     47.29 o 
  -3   2  14       24.60       23.51     25.14 o 
  -2   2  14       16.40       25.38     15.77 o 
  -1   2  14       57.47       66.45     18.98 o 
   0   2  14       89.21       86.77     17.35 o 
   1   2  14       69.08       49.39     16.30 o 
   2   2  14        4.77      -10.57     11.27 o 
   3   2  14      100.04       95.64     16.07 o 
   4   2  14       48.05       56.35     19.05 o 
   5   2  14       51.09       49.76     19.87 o 
   6   2  14        1.21       14.71     21.50 o 
   7   2  14        0.02       -9.41     21.78 o 
 -18   3  14      199.96      138.78     43.39 o 
 -17   3  14       22.07       23.42     40.12 o 
 -16   3  14        0.05       16.19     21.66 o 
 -15   3  14       31.50       34.04     21.85 o 
 -14   3  14       12.03        7.19     20.50 o 
 -13   3  14       81.14       85.65     21.75 o 
 -12   3  14        9.95       22.29     17.05 o 
 -11   3  14      316.67      326.81     29.65 o 
 -10   3  14      244.62      241.56     26.16 o 
  -9   3  14      178.89      189.13     33.24 o 
  -8   3  14     1312.73     1202.59     62.38 o 
  -7   3  14      273.25      300.66     36.28 o 
  -6   3  14        0.89        0.89     22.15 o 
  -5   3  14      425.28      409.61     40.94 o 
  -4   3  14      135.57      125.67     28.67 o 
  -3   3  14      319.23      344.72     28.69 o 
  -2   3  14      374.87      425.05     31.64 o 
  -1   3  14      150.98      142.38     20.94 o 
   0   3  14        0.79        1.52     13.32 o 
   1   3  14      438.95      420.12     34.66 o 
   2   3  14      114.24      143.72     22.63 o 
   3   3  14       26.26       25.17     16.77 o 
   4   3  14       11.49       16.97     17.26 o 
   5   3  14        1.83      -15.79     15.80 o 
   6   3  14       32.33       37.71     22.29 o 
   7   3  14        1.59        3.42     36.24 o 
 -17   4  14       53.81       71.99     26.50 o 
 -16   4  14      170.85      191.33     33.29 o 
 -15   4  14       50.80       46.41     28.87 o 
 -14   4  14      137.19      154.15     33.49 o 
 -13   4  14        0.01        3.35     17.04 o 
 -12   4  14      100.58       93.07     20.32 o 
 -11   4  14      119.72      107.52     22.68 o 
 -10   4  14        8.75       16.18     20.21 o 
  -9   4  14      101.15      127.64     23.55 o 
  -8   4  14       38.37       41.57     18.29 o 
  -7   4  14      578.32      607.93     36.98 o 
  -6   4  14      110.08      111.32     28.22 o 
  -5   4  14       15.43       27.44     26.39 o 
  -4   4  14        3.45       16.92     16.20 o 
  -3   4  14      364.07      348.11     30.95 o 
  -2   4  14      225.37      207.00     29.80 o 
  -1   4  14      258.93      301.56     28.01 o 
   0   4  14      359.53      380.43     39.86 o 
   1   4  14       51.56       58.40     17.30 o 
   2   4  14       67.55       77.38     19.51 o 
   3   4  14       90.15       61.76     24.03 o 
   4   4  14       19.21        9.88     17.58 o 
   5   4  14       34.30       31.69     18.55 o 
   6   4  14        9.92       19.28     21.39 o 
 -16   5  14       78.22      100.96     29.28 o 
 -15   5  14      102.75      190.95     53.46 o 
 -14   5  14      137.35      138.66     31.46 o 
 -13   5  14        7.30       18.10     26.91 o 
 -12   5  14       68.90      118.16     24.73 o 
 -11   5  14        0.99        4.43     17.22 o 
 -10   5  14      810.59      875.83     69.18 o 
  -9   5  14       99.18       81.04     23.29 o 
  -8   5  14       66.34       77.32     22.58 o 
  -7   5  14        2.83        6.12     17.02 o 
  -6   5  14       20.85        8.38     21.62 o 
  -5   5  14      804.14     1052.83     61.08 o 
  -4   5  14       70.81       82.43     21.55 o 
  -3   5  14        7.22       -5.55     18.04 o 
  -2   5  14      253.83      261.60     44.25 o 
  -1   5  14       13.91       13.34     18.21 o 
   0   5  14        2.64        8.26     18.19 o 
   1   5  14      111.36       91.51     27.86 o 
   2   5  14       20.22        9.87     16.65 o 
   3   5  14       44.26       34.21     19.96 o 
   4   5  14        0.40        0.72     19.60 o 
   5   5  14       21.61       34.98     43.73 o 
 -15   6  14       74.81       74.20     32.02 o 
 -14   6  14       17.99       31.19     29.44 o 
 -13   6  14       11.39        6.73     27.18 o 
 -12   6  14        2.37       11.89     19.49 o 
 -11   6  14      156.05      184.27     28.31 o 
 -10   6  14       17.97       25.89     20.88 o 
  -9   6  14       73.64       81.63     22.39 o 
  -8   6  14      332.47      434.45     50.71 o 
  -7   6  14      132.51      126.98     28.55 o 
  -6   6  14        6.69       13.35     19.01 o 
  -5   6  14        3.14      -23.80     19.59 o 
  -4   6  14      245.01      260.12     52.60 o 
  -3   6  14        1.24       10.09     17.35 o 
  -2   6  14      140.13      105.02     22.70 o 
  -1   6  14        1.80       10.64     16.36 o 
   0   6  14       61.08       67.62     21.53 o 
   1   6  14       64.44       20.53     34.87 o 
   2   6  14        5.27       21.52     22.57 o 
   3   6  14        1.21       -0.60     19.64 o 
   4   6  14       27.22       19.97     18.85 o 
 -14   7  14       21.51       32.89     39.95 o 
 -13   7  14      315.41      351.96     46.62 o 
 -12   7  14        0.01        2.37     26.63 o 
 -11   7  14       13.58        4.19     17.82 o 
 -10   7  14        1.16      -22.81     41.32 o 
  -9   7  14      206.31      251.86     39.63 o 
  -8   7  14       52.67       56.97     25.32 o 
  -7   7  14      195.00      262.36     59.06 o 
  -6   7  14       62.41       58.16     23.04 o 
  -5   7  14       21.25        1.20     18.67 o 
  -4   7  14       13.67        2.70     16.38 o 
  -3   7  14       41.61       35.44     18.33 o 
  -2   7  14      105.56      143.84     69.82 o 
  -1   7  14       24.74       34.95     20.20 o 
   0   7  14       12.76       18.57     17.39 o 
   1   7  14        2.58       -5.06     22.12 o 
   2   7  14       31.99       44.47     25.44 o 
 -11   8  14       17.42       26.98     26.24 o 
 -10   8  14        6.76       18.45     26.55 o 
  -9   8  14       11.88       22.57     20.47 o 
  -8   8  14       99.99       70.94     26.23 o 
  -7   8  14       74.29       57.74     23.67 o 
  -6   8  14       22.07       33.29     23.21 o 
  -5   8  14        9.74        6.72     17.98 o 
  -4   8  14        7.94       23.78     24.51 o 
  -3   8  14        0.26        4.92     22.26 o 
  -2   8  14        0.19       -7.24     20.79 o 
  -1   8  14       49.92       21.48     17.64 o 
   0   8  14       28.05       12.31     25.70 o 
 -18   1  15       20.76       38.85     21.17 o 
 -17   1  15       21.23       46.49     39.95 o 
 -16   1  15       14.40       28.00     23.87 o 
 -15   1  15        7.00       13.22     18.08 o 
 -14   1  15        2.44       -4.30     20.45 o 
 -13   1  15       24.15       22.91     19.32 o 
 -12   1  15       43.09       40.00     21.02 o 
 -11   1  15       65.23       64.70     24.27 o 
 -10   1  15       70.78       61.83     39.17 o 
  -9   1  15      161.34      118.18     42.53 o 
  -8   1  15      299.85      304.50     39.75 o 
  -7   1  15       59.91       38.13     24.34 o 
  -6   1  15       52.31       39.06     27.85 o 
  -5   1  15      188.33      165.66     28.40 o 
  -4   1  15       31.80       20.24     31.60 o 
  -3   1  15        2.48       13.20     19.69 o 
  -2   1  15      107.78       68.10     26.60 o 
  -1   1  15       13.35       23.62     16.56 o 
   0   1  15       17.82       -4.44     15.56 o 
   1   1  15       92.63       84.15     17.80 o 
   2   1  15        5.03       21.56     15.91 o 
   3   1  15        0.02      -10.17     14.80 o 
   4   1  15       11.20       18.20     17.39 o 
   5   1  15       15.61       35.95     24.62 o 
   6   1  15        0.41       14.31     25.20 o 
 -18   2  15       47.77       48.04     42.01 o 
 -17   2  15        0.15       23.59     30.30 o 
 -16   2  15       69.53       59.05     24.89 o 
 -15   2  15       11.94       14.30     25.44 o 
 -14   2  15       15.17        7.44     16.02 o 
 -13   2  15      154.36      147.78     31.63 o 
 -12   2  15       19.87       23.90     20.99 o 
 -11   2  15      162.02      240.37     36.33 o 
 -10   2  15       19.01       13.06     19.13 o 
  -9   2  15       34.08       30.67     27.75 o 
  -8   2  15      325.72      340.38     41.76 o 
  -7   2  15        4.68       14.29     23.08 o 
  -6   2  15      138.52      116.04     28.78 o 
  -5   2  15       75.22       92.01     29.63 o 
  -4   2  15       13.48       41.41     26.02 o 
  -3   2  15      156.61      125.67     27.18 o 
  -2   2  15        8.21        1.58     20.62 o 
  -1   2  15       11.00       -3.93     17.60 o 
   0   2  15       94.28       90.79     20.06 o 
   1   2  15        1.43        5.22     14.13 o 
   2   2  15       17.78       25.11     16.26 o 
   3   2  15        1.48        2.25     20.51 o 
   4   2  15        3.13        2.23     19.76 o 
   5   2  15        0.60        4.23     22.95 o 
   6   2  15        0.25      -14.46     19.42 o 
 -18   3  15        0.26       17.22     30.99 o 
 -17   3  15        7.33       16.72     24.81 o 
 -16   3  15       41.89       58.34     25.05 o 
 -15   3  15       84.62       80.12     30.05 o 
 -14   3  15       37.11       37.20     18.67 o 
 -13   3  15       40.42       34.56     25.98 o 
 -12   3  15       34.47        8.64     17.42 o 
 -11   3  15        3.90       -5.69     17.17 o 
 -10   3  15       56.98       40.94     32.89 o 
  -9   3  15       77.57       57.85     28.66 o 
  -8   3  15       72.60       76.63     30.68 o 
  -7   3  15       18.73       24.64     24.35 o 
  -6   3  15       10.30      -19.54     25.06 o 
  -5   3  15        5.64        7.45     25.91 o 
  -4   3  15       73.65       85.11     65.86 o 
  -3   3  15      105.64       77.16     27.26 o 
  -2   3  15        3.44        5.38     21.88 o 
  -1   3  15        5.67       -6.46     13.35 o 
   0   3  15        5.33        6.28     14.35 o 
   1   3  15        3.81       -5.06     15.44 o 
   2   3  15       45.22       44.01     17.92 o 
   3   3  15       77.32       70.55     24.27 o 
   4   3  15        1.09        7.94     20.51 o 
   5   3  15       11.32        0.93     21.32 o 
   6   3  15        0.21       -2.75     32.89 o 
 -17   4  15        6.50        7.73     25.79 o 
 -16   4  15        0.03       -5.81     21.13 o 
 -15   4  15        2.52       16.75     22.14 o 
 -14   4  15       25.36       21.79     43.56 o 
 -13   4  15       66.96       52.40     20.88 o 
 -12   4  15        1.56        5.05     15.34 o 
 -11   4  15        2.17       11.58     16.33 o 
 -10   4  15      108.30      142.43     24.28 o 
  -9   4  15        1.19      -15.18     19.41 o 
  -8   4  15        0.04      -13.29     16.93 o 
  -7   4  15        0.06       -2.82     20.85 o 
  -6   4  15       40.05       34.80     37.71 o 
  -5   4  15       36.77       24.77     22.95 o 
  -4   4  15      254.20      243.70     36.89 o 
  -3   4  15       60.74       60.55     27.03 o 
  -2   4  15       49.44       47.10     19.81 o 
  -1   4  15       21.10       16.79     17.46 o 
   0   4  15       23.85       71.85     40.68 o 
   1   4  15        0.75       -2.94     13.42 o 
   2   4  15        0.36      -14.60     18.83 o 
   3   4  15        2.98       -5.94     16.15 o 
   4   4  15        0.14       -6.13     15.61 o 
   5   4  15        6.13        9.50     16.74 o 
 -16   5  15       14.34        3.70     22.61 o 
 -15   5  15       18.57       48.68     29.16 o 
 -14   5  15        9.86      -31.31     21.46 o 
 -13   5  15      106.33      100.85     24.49 o 
 -12   5  15       24.49       26.31     20.14 o 
 -11   5  15      197.41      182.46     25.55 o 
 -10   5  15        6.63       -8.77     16.59 o 
  -9   5  15       28.52       56.60     19.31 o 
  -8   5  15       32.61       41.53     21.27 o 
  -7   5  15       19.16       18.00     23.32 o 
  -6   5  15      208.12      223.25     35.63 o 
  -5   5  15        3.18       36.13     28.07 o 
  -4   5  15       54.19       43.84     25.66 o 
  -3   5  15       12.95        3.99     17.09 o 
  -2   5  15        1.51       14.23     18.85 o 
  -1   5  15        1.56        0.26     18.25 o 
   0   5  15       21.50       12.22     17.58 o 
   1   5  15        1.73        3.06     16.26 o 
   2   5  15        0.15        0.96     16.23 o 
   3   5  15        0.42       10.33     17.71 o 
   4   5  15       18.92       64.25     68.10 o 
 -15   6  15        7.08        1.30     38.05 o 
 -14   6  15        2.83       -1.38     28.56 o 
 -13   6  15      117.94      121.85     34.26 o 
 -12   6  15        0.34        1.78     27.22 o 
 -11   6  15        0.15        3.79     20.50 o 
 -10   6  15       18.32       19.00     19.71 o 
  -9   6  15       19.70       21.98     27.66 o 
  -8   6  15       15.21       -3.88     26.24 o 
  -7   6  15      100.26       97.71     32.20 o 
  -6   6  15       10.53       20.81     23.13 o 
  -5   6  15       12.17       34.26     24.64 o 
  -4   6  15        0.01       -8.58     16.98 o 
  -3   6  15        4.78        9.30     19.22 o 
  -2   6  15       56.46       47.72     21.87 o 
  -1   6  15        8.60       10.58     18.90 o 
   0   6  15        0.01       -9.70     15.18 o 
   1   6  15        2.95        4.81     18.12 o 
   2   6  15       11.29       11.88     16.22 o 
   3   6  15        5.56       17.16     21.43 o 
 -13   7  15        7.28       19.37     30.06 o 
 -12   7  15       14.49        2.24     17.88 o 
 -11   7  15       48.75       60.07     27.26 o 
 -10   7  15        0.87      -22.63     20.86 o 
  -9   7  15        3.61       -5.01     29.87 o 
  -8   7  15        0.83        1.68     26.27 o 
  -7   7  15        2.91        3.28     25.75 o 
  -6   7  15        0.14      -12.38     23.75 o 
  -5   7  15       10.37       -0.92     17.16 o 
  -4   7  15       61.34       46.07     19.88 o 
  -3   7  15       11.28       10.85     17.47 o 
  -2   7  15        4.60        5.22     18.38 o 
  -1   7  15       63.16       55.05     22.78 o 
   0   7  15        2.61        2.81     23.01 o 
   1   7  15        3.86        8.31     18.42 o 
 -10   8  15       19.14       11.59     22.83 o 
  -9   8  15        5.64       -2.78     24.86 o 
  -8   8  15        2.16       19.35     26.83 o 
  -7   8  15        4.64       -5.29     20.50 o 
  -6   8  15        0.04      -10.00     24.33 o 
  -5   8  15        3.14       11.71     20.44 o 
  -4   8  15        6.88        4.45     19.50 o 
  -3   8  15       14.34       19.34     21.78 o 
  -2   8  15        0.41      -16.60     15.02 o 
 -18   0  16       20.94       80.58     38.91 o 
 -17   0  16      268.81      320.26     55.27 o 
 -16   0  16       58.47       61.12     34.44 o 
 -15   0  16       57.15       35.81     32.89 o 
 -14   0  16       19.12      120.70     40.98 o 
 -13   0  16      136.14       89.19     38.74 o 
 -12   0  16       61.53       46.32     36.67 o 
 -11   0  16        3.14       14.12     26.00 o 
 -10   0  16       53.09       23.07     28.93 o 
  -9   0  16      421.23      362.44     60.09 o 
  -8   0  16        6.76        0.17     35.13 o 
  -7   0  16      301.69      335.93     54.24 o 
  -6   0  16      310.45      326.98     58.37 o 
  -5   0  16       58.20       89.19     41.84 o 
  -4   0  16      155.92      154.10     45.11 o 
  -3   0  16       55.74       11.54     33.40 o 
  -2   0  16      144.72      131.89     35.30 o 
  -1   0  16        0.00       -8.61     27.38 o 
   0   0  16        8.08        5.34     27.89 o 
   1   0  16       14.47      -22.21     24.11 o 
   2   0  16      370.55      295.12     46.66 o 
   3   0  16      100.66       81.79     32.89 o 
 -18   1  16        8.14       28.77     22.99 o 
 -17   1  16       59.19       76.10     41.32 o 
 -16   1  16        5.67       19.34     32.46 o 
 -15   1  16       67.06       52.39     24.33 o 
 -14   1  16       21.50        8.51     22.39 o 
 -13   1  16        9.33        0.19     22.09 o 
 -12   1  16       28.19        8.95     25.74 o 
 -11   1  16       31.06        7.80     31.77 o 
 -10   1  16        0.22        4.92     18.81 o 
  -9   1  16      203.75      241.45     42.70 o 
  -8   1  16       53.64       73.71     24.53 o 
  -7   1  16       17.11       31.60     21.91 o 
  -6   1  16        0.45      -28.16     23.42 o 
  -5   1  16       12.14        3.70     24.68 o 
  -4   1  16       63.68       40.79     32.28 o 
  -3   1  16       45.75       17.77     20.10 o 
  -2   1  16       97.83       27.24     22.28 o 
  -1   1  16       21.57        5.71     19.60 o 
   0   1  16      134.22      139.30     25.62 o 
   1   1  16      133.56      112.00     24.12 o 
   2   1  16       10.39       -8.30     18.48 o 
   3   1  16        8.84       30.48     29.27 o 
   4   1  16       24.98       45.80     34.95 o 
   5   1  16       37.08       36.67     35.99 o 
 -18   2  16       61.06       97.80     46.14 o 
 -17   2  16        0.18        6.20     27.89 o 
 -16   2  16        0.12        8.83     24.45 o 
 -15   2  16       10.65        4.20     19.03 o 
 -14   2  16       60.79       49.10     21.07 o 
 -13   2  16        1.23       34.10     45.37 o 
 -12   2  16       13.77       17.64     21.09 o 
 -11   2  16       24.29       29.71     21.81 o 
 -10   2  16      161.70      140.64     32.86 o 
  -9   2  16       10.92      -25.65     24.75 o 
  -8   2  16       37.28       38.24     27.97 o 
  -7   2  16       93.65       75.72     27.22 o 
  -6   2  16       43.08       60.39     25.72 o 
  -5   2  16      582.94      574.77     47.63 o 
  -4   2  16       41.71       71.89     27.15 o 
  -3   2  16       96.34      101.95     27.93 o 
  -2   2  16       29.27       -6.85     20.69 o 
  -1   2  16      113.39      112.18     23.88 o 
   0   2  16        1.71       13.44     20.56 o 
   1   2  16      217.13      192.85     30.25 o 
   2   2  16       56.63       37.52     25.31 o 
   3   2  16        5.84        1.30     20.21 o 
   4   2  16       42.21       55.47     27.64 o 
   5   2  16        9.18       48.56     38.05 o 
 -17   3  16      114.13      100.06     31.96 o 
 -16   3  16       40.59        9.46     22.73 o 
 -15   3  16        1.62        0.59     20.93 o 
 -14   3  16        2.42       -2.84     19.45 o 
 -13   3  16       11.27       -0.16     17.34 o 
 -12   3  16       16.72       12.49     17.30 o 
 -11   3  16       38.52       73.53     25.87 o 
 -10   3  16       15.44       22.66     23.82 o 
  -9   3  16        0.00        5.95     21.52 o 
  -8   3  16        3.16        8.78     22.06 o 
  -7   3  16      404.82      398.13     41.82 o 
  -6   3  16        0.01      -17.57     20.07 o 
  -5   3  16       15.88       17.69     25.41 o 
  -4   3  16       35.10       20.83     22.58 o 
  -3   3  16      237.49      271.88     50.11 o 
  -2   3  16       15.84       12.81     18.70 o 
   0   3  16        6.86        7.29     20.21 o 
   1   3  16       36.92        9.91     19.90 o 
   2   3  16        3.90       21.81     24.36 o 
   3   3  16       28.52        7.75     19.98 o 
   4   3  16       36.82       48.51     20.08 o 
 -16   4  16        0.84        2.45     25.00 o 
 -15   4  16       68.04       68.58     25.24 o 
 -14   4  16        0.54       -1.21     15.47 o 
 -13   4  16        3.49        8.52     17.39 o 
 -12   4  16        2.27      -22.32     16.84 o 
 -11   4  16       76.39       88.36     23.90 o 
 -10   4  16        8.98       26.02     16.33 o 
  -9   4  16       18.78       20.47     21.36 o 
  -8   4  16       94.64       78.14     28.68 o 
  -7   4  16      232.15      256.46     36.09 o 
  -6   4  16        6.93        4.35     22.11 o 
  -5   4  16      138.93      140.95     31.85 o 
  -4   4  16       61.28       42.04     23.80 o 
  -3   4  16        6.60      -15.58     21.83 o 
  -1   4  16        2.34       12.53     21.74 o 
   0   4  16       72.38       37.44     22.74 o 
   1   4  16       10.14       -4.27     13.98 o 
   2   4  16      111.54      128.54     49.24 o 
   3   4  16       60.84       75.78     31.77 o 
 -15   5  16       26.07       20.73     28.37 o 
 -14   5  16        2.32        5.84     22.71 o 
 -13   5  16       13.20       19.64     18.21 o 
 -12   5  16       31.64       30.72     20.11 o 
 -11   5  16       12.63       -7.59     17.80 o 
 -10   5  16        1.94       18.55     20.74 o 
  -9   5  16       57.61       75.99     23.55 o 
  -8   5  16       17.97       23.67     27.71 o 
  -7   5  16       36.00        8.37     23.68 o 
  -6   5  16       51.82       63.47     24.56 o 
  -5   5  16        0.03       19.26     43.91 o 
  -4   5  16      143.93      218.33     53.20 o 
  -3   5  16        8.20       11.96     20.80 o 
  -2   5  16       17.59       -2.34     22.93 o 
  -1   5  16        1.35        4.51     18.47 o 
   0   5  16      114.28      121.10     22.78 o 
   1   5  16       39.29       30.12     29.36 o 
   2   5  16        5.88        2.81     17.84 o 
 -14   6  16       17.12       77.83     51.31 o 
 -13   6  16       15.46       32.13     28.95 o 
 -12   6  16        0.06       -7.05     17.48 o 
 -11   6  16       10.21        3.36     20.81 o 
 -10   6  16       39.44       47.38     27.37 o 
  -9   6  16        2.00        0.22     23.38 o 
  -8   6  16        0.20        2.18     19.84 o 
  -7   6  16        6.51       10.93     23.32 o 
  -6   6  16       36.14       33.16     28.33 o 
  -5   6  16       19.99       11.97     19.50 o 
  -4   6  16       80.41       56.71     26.94 o 
  -3   6  16       21.88       13.15     19.49 o 
  -2   6  16       13.23        1.95     21.56 o 
  -1   6  16        0.37       11.43     16.30 o 
   0   6  16        3.43       -6.04     17.65 o 
   1   6  16       35.99       31.27     50.02 o 
 -12   7  16       28.45      -14.29     25.79 o 
 -11   7  16        0.40        2.63     24.59 o 
 -10   7  16       48.21       52.93     30.66 o 
  -9   7  16        9.99        4.66     22.36 o 
  -8   7  16       96.74       95.03     31.17 o 
  -7   7  16        8.28       17.16     20.18 o 
  -6   7  16        7.63       12.25     25.10 o 
  -5   7  16        2.27        6.64     23.66 o 
  -4   7  16       14.45       26.64     25.11 o 
  -3   7  16        0.40       -7.43     21.46 o 
  -2   7  16        9.98       20.59     20.02 o 
  -1   7  16       45.67       58.13     24.29 o 
 -17   1  17       59.33      110.54     36.33 o 
 -16   1  17       29.57       45.97     22.87 o 
 -15   1  17        0.08      -11.93     17.89 o 
 -14   1  17       90.99      128.96     30.62 o 
 -13   1  17      137.45      119.14     30.74 o 
 -12   1  17        2.97        6.85     20.61 o 
 -11   1  17       23.40       50.19     24.92 o 
 -10   1  17       92.88      101.96     28.78 o 
  -9   1  17       43.00       70.98     34.95 o 
  -8   1  17      141.10      120.48     29.78 o 
  -7   1  17       26.23       33.68     27.70 o 
  -6   1  17       63.71       72.29     23.61 o 
  -5   1  17      169.82      102.19     25.07 o 
  -4   1  17       41.01       40.09     30.73 o 
  -3   1  17       55.12       43.52     22.16 o 
  -2   1  17       84.69       80.65     23.36 o 
  -1   1  17       20.14       -0.87     20.15 o 
   0   1  17       10.30       -6.92     18.50 o 
   1   1  17        0.53      -14.65     17.73 o 
   2   1  17        0.61      -12.27     17.71 o 
   3   1  17        0.05      -12.22     27.89 o 
 -17   2  17       32.15       28.53     22.52 o 
 -16   2  17       11.27       37.42     44.85 o 
 -15   2  17       11.56       18.97     16.64 o 
 -14   2  17       63.41       60.95     22.57 o 
 -13   2  17        7.01      -19.18     22.69 o 
 -12   2  17       50.07       42.43     24.64 o 
 -11   2  17       67.15       65.04     31.77 o 
 -10   2  17        0.86      -29.01     25.05 o 
  -9   2  17       29.54       38.47     25.87 o 
  -8   2  17        7.32        3.11     20.84 o 
  -7   2  17      104.93      122.71     32.75 o 
  -6   2  17       30.54       63.09     23.09 o 
  -5   2  17       42.80       34.63     22.26 o 
  -4   2  17       61.99       37.62     22.13 o 
  -3   2  17       46.97        5.14     22.32 o 
  -2   2  17        0.21       44.46     53.29 o 
  -1   2  17        2.48      -18.10     18.56 o 
   0   2  17       14.10      -13.95     26.52 o 
   1   2  17        0.29       -1.31     15.54 o 
   2   2  17        0.51       -9.13     18.42 o 
   3   2  17        9.21      -10.68     25.31 o 
 -16   3  17       82.25      135.85     32.71 o 
 -15   3  17        1.81        9.04     39.69 o 
 -14   3  17       16.43       24.96     20.73 o 
 -13   3  17        1.81       -9.00     19.85 o 
 -12   3  17        0.95       18.28     21.91 o 
 -11   3  17      179.17      199.31     35.97 o 
 -10   3  17       81.74      105.00     28.98 o 
  -9   3  17        5.32        0.60     28.00 o 
  -8   3  17      115.50      124.36     34.16 o 
  -7   3  17       56.05       79.26     27.97 o 
  -6   3  17       15.62       29.20     26.33 o 
  -5   3  17       24.62       35.47     23.30 o 
  -4   3  17       20.98       26.33     21.82 o 
  -3   3  17        7.81        7.83     23.21 o 
  -2   3  17       78.99       54.32     25.13 o 
  -1   3  17        5.62       -0.76     14.63 o 
   0   3  17       44.22       21.02     21.25 o 
   1   3  17       26.32       13.01     20.27 o 
   2   3  17       16.49       15.50     27.72 o 
   3   3  17        0.34       14.46     29.27 o 
 -16   4  17        2.45       27.83     28.06 o 
 -15   4  17       13.13      -10.07     26.41 o 
 -14   4  17        0.62      -21.34     19.29 o 
 -13   4  17        3.19       -1.31     20.32 o 
 -12   4  17       15.16       13.07     17.96 o 
 -11   4  17       27.59      692.30    454.65 o 
 -10   4  17       21.17        2.20     17.73 o 
  -9   4  17       37.95       66.70     23.92 o 
  -8   4  17        5.54      -11.27     22.68 o 
  -7   4  17       17.95       19.16     25.39 o 
  -6   4  17        7.60        6.76     26.30 o 
  -5   4  17        1.33        0.13     24.90 o 
  -4   4  17       65.98       67.92     24.98 o 
  -3   4  17       18.25       -3.48     18.63 o 
  -2   4  17        1.35       -1.42     21.27 o 
  -1   4  17        8.09        2.07     17.21 o 
   0   4  17       14.64       -6.48     13.70 o 
   1   4  17        0.04       -0.17     27.20 o 
   2   4  17        9.38       20.15     29.44 o 
 -14   5  17       56.73       84.45     31.64 o 
 -13   5  17        0.96      -25.62     19.44 o 
 -12   5  17        0.34      -15.09     17.70 o 
 -11   5  17       14.56        6.30     16.85 o 
 -10   5  17       28.68       39.84     19.05 o 
  -9   5  17       10.88        9.06     27.90 o 
  -8   5  17      154.49      138.26     32.79 o 
  -7   5  17        7.36        8.27     20.63 o 
  -6   5  17        2.79       -8.01     22.08 o 
  -5   5  17        6.77       13.98     18.70 o 
  -4   5  17        5.75       27.16     22.14 o 
  -3   5  17        1.61       11.83     19.34 o 
  -2   5  17       31.90       16.25     21.86 o 
  -1   5  17        0.33        7.48     22.24 o 
   0   5  17        0.21       -1.13     19.53 o 
   1   5  17        2.10       18.42     29.10 o 
 -13   6  17        0.04       -1.31     18.40 o 
 -12   6  17       31.43       35.47     21.30 o 
 -11   6  17       10.09       -1.30     24.16 o 
 -10   6  17       84.37      106.22     31.40 o 
  -9   6  17        0.44        4.66     23.91 o 
  -8   6  17       51.75       68.06     27.17 o 
  -7   6  17        0.45        4.26     25.86 o 
  -6   6  17       10.94       -6.80     19.55 o 
  -5   6  17        3.58      -17.17     18.98 o 
  -4   6  17        3.75       -0.84     23.04 o 
  -3   6  17        0.51      -11.38     21.60 o 
  -2   6  17        4.81       11.17     21.98 o 
  -1   6  17       62.03       33.38     20.03 o 
  -9   7  17       19.91       35.91     28.37 o 
  -8   7  17        1.33        2.85     22.41 o 
  -7   7  17       12.53      -14.63     29.70 o 
  -6   7  17        9.11        0.70     21.06 o 
  -5   7  17        0.36        1.90     20.13 o 
  -4   7  17        1.47       -0.37     19.05 o 
 -16   0  18      289.66      298.56     56.48 o 
 -15   0  18       28.39        9.81     34.95 o 
 -14   0  18      212.56      206.45     45.97 o 
 -13   0  18        0.15        9.99     25.83 o 
 -12   0  18       66.14       67.84     42.01 o 
 -11   0  18       14.38       20.83     40.64 o 
 -10   0  18      224.67      302.70     62.85 o 
  -9   0  18      379.51      371.23     66.29 o 
  -8   0  18       36.21       50.28     43.05 o 
  -7   0  18       24.46       76.97     35.81 o 
  -6   0  18       21.79        3.10     35.13 o 
  -5   0  18       34.22       23.42     27.55 o 
  -4   0  18        0.47        3.62     24.45 o 
  -3   0  18      111.11       42.70     34.44 o 
  -2   0  18       78.99       67.15     34.61 o 
  -1   0  18      217.82      144.46     40.12 o 
   0   0  18       59.45       31.51     23.59 o 
   1   0  18       62.25       34.95     24.11 o 
   2   0  18        1.51       20.32     28.24 o 
 -17   1  18       30.18       57.49     28.41 o 
 -16   1  18        0.89       -3.04     29.73 o 
 -15   1  18        3.08        6.24     24.17 o 
 -14   1  18       89.62      122.43     31.65 o 
 -13   1  18        3.05      -10.58     24.54 o 
 -12   1  18      105.03      115.42     28.14 o 
 -11   1  18      122.91      139.02     35.42 o 
 -10   1  18      210.59      192.43     35.51 o 
  -9   1  18       10.63        6.69     23.53 o 
  -8   1  18       46.91        6.52     23.63 o 
  -7   1  18       77.90       70.89     27.14 o 
  -6   1  18        1.34      -18.01     23.22 o 
  -5   1  18       16.21        9.95     20.26 o 
  -4   1  18        2.76       -1.11     17.56 o 
  -3   1  18       84.07       70.48     25.69 o 
  -2   1  18       28.30       13.46     18.41 o 
  -1   1  18        9.35       -1.42     16.15 o 
   0   1  18       15.81       15.93     20.26 o 
   1   1  18       58.28       58.75     23.00 o 
   2   1  18       84.85       76.79     34.95 o 
 -16   2  18        4.38       27.37     43.99 o 
 -15   2  18       27.58       49.28     20.78 o 
 -14   2  18       51.57       20.79     22.66 o 
 -13   2  18      123.26      151.00     32.93 o 
 -12   2  18       52.51       58.86     30.46 o 
 -11   2  18      120.96      111.69     28.22 o 
 -10   2  18        1.77       19.93     28.44 o 
  -9   2  18       49.35       41.70     29.93 o 
  -8   2  18      313.81      377.75     45.91 o 
  -7   2  18       16.10       39.62     23.87 o 
  -6   2  18      152.54      112.82     31.85 o 
  -5   2  18       31.05       -4.21     22.62 o 
  -4   2  18       49.92       34.30     24.56 o 
  -3   2  18        0.23        1.92     21.06 o 
  -2   2  18       83.02       72.85     25.25 o 
  -1   2  18      112.65       79.11     23.33 o 
   0   2  18        3.42       -6.34     15.88 o 
   1   2  18       54.73       35.76     19.03 o 
   2   2  18        6.67       -4.65     26.17 o 
 -16   3  18        0.11       27.97     27.38 o 
 -15   3  18       74.30       68.20     20.86 o 
 -14   3  18        1.10       12.57     21.13 o 
 -13   3  18        5.62       15.75     18.40 o 
 -12   3  18        0.24        9.42     24.09 o 
 -11   3  18      252.94      283.73     40.13 o 
 -10   3  18       54.69       42.56     31.34 o 
  -9   3  18       15.68       27.76     25.66 o 
  -8   3  18        4.00        9.74     23.71 o 
  -7   3  18        9.73       -6.97     18.63 o 
  -6   3  18      197.69      253.11     56.48 o 
  -5   3  18       20.67       25.45     21.84 o 
  -4   3  18      123.14      151.18     49.93 o 
  -3   3  18       66.80       52.57     24.60 o 
  -2   3  18       27.93       19.70     20.40 o 
  -1   3  18        3.62       -1.38     19.48 o 
   0   3  18       42.41       14.91     17.18 o 
   1   3  18       64.07       16.01     29.44 o 
 -15   4  18       19.38       63.98     31.11 o 
 -14   4  18       74.73       97.91     22.85 o 
 -13   4  18        6.13       -4.86     18.26 o 
 -12   4  18        4.42       -0.68     21.29 o 
 -11   4  18       60.71       96.28     23.15 o 
 -10   4  18      107.00      187.72     45.91 o 
  -9   4  18      127.80      173.12     50.19 o 
  -8   4  18       10.30        4.97     23.95 o 
  -7   4  18       99.19       80.48     28.84 o 
  -6   4  18        1.00       29.36     23.68 o 
  -5   4  18       60.79       55.22     23.94 o 
  -4   4  18       55.31       20.95     23.27 o 
  -3   4  18       25.04       -0.04     20.87 o 
  -2   4  18        9.37        3.35     17.28 o 
  -1   4  18       39.26       18.75     17.74 o 
   0   4  18      107.32       82.88     25.62 o 
 -13   5  18        0.34        2.98     21.22 o 
 -12   5  18       27.55       57.33     24.01 o 
 -11   5  18       49.76       70.00     22.97 o 
 -10   5  18        0.35      -10.60     19.71 o 
  -9   5  18       81.57       76.31     33.78 o 
  -8   5  18       30.05       37.78     24.21 o 
  -7   5  18       68.93       98.74     28.18 o 
  -6   5  18       18.82        8.90     22.34 o 
  -5   5  18        6.86       -8.00     23.04 o 
  -4   5  18       26.71       25.66     23.49 o 
  -3   5  18       21.42       26.49     20.14 o 
  -2   5  18       27.77        7.94     15.57 o 
  -1   5  18        4.43        2.22     20.10 o 
 -11   6  18       26.36       -1.53     23.59 o 
 -10   6  18       12.07       19.78     28.34 o 
  -9   6  18       44.27       61.74     36.76 o 
  -8   6  18      128.14      110.61     33.39 o 
  -7   6  18        3.83        7.67     22.44 o 
  -6   6  18       29.80       -7.18     17.13 o 
  -5   6  18        0.04        2.92     24.28 o 
  -4   6  18        4.86       -5.20     21.66 o 
 -16   1  19       38.84       43.69     24.24 o 
 -15   1  19        0.02       -9.19     21.43 o 
 -14   1  19      103.93       97.87     31.23 o 
 -13   1  19        7.33        9.37     23.50 o 
 -12   1  19        0.36       11.67     23.51 o 
 -11   1  19       44.37       45.63     30.25 o 
 -10   1  19       25.30      -14.46     28.03 o 
  -9   1  19        1.42       26.91     30.00 o 
  -8   1  19        7.75       17.88     27.43 o 
  -7   1  19        3.97       -1.97     22.08 o 
  -6   1  19       13.16       14.74     21.34 o 
  -5   1  19        4.38       11.44     20.30 o 
  -4   1  19        3.86        4.72     21.08 o 
  -3   1  19        0.19       16.38     21.12 o 
  -2   1  19       20.59        9.40     15.46 o 
  -1   1  19       17.19       34.33     21.83 o 
   0   1  19        0.25       -3.09     16.05 o 
 -15   2  19       10.10       42.34     29.47 o 
 -14   2  19       12.08       17.24     22.92 o 
 -13   2  19       37.71       37.51     29.58 o 
 -12   2  19        9.06       17.34     28.07 o 
 -11   2  19       14.93       12.45     23.82 o 
 -10   2  19       13.06        3.51     23.44 o 
  -9   2  19       30.54        4.25     22.66 o 
  -8   2  19       19.12       23.14     24.42 o 
  -7   2  19        1.40       15.28     22.45 o 
  -6   2  19        0.25        5.00     19.58 o 
  -5   2  19        4.04       -7.02     19.20 o 
  -4   2  19       30.81       19.61     22.99 o 
  -3   2  19        0.30      -12.25     19.27 o 
  -2   2  19        6.74        4.17     19.47 o 
  -1   2  19       11.67        1.15     15.79 o 
   0   2  19        5.33        9.13     19.32 o 
 -14   3  19       33.12       47.43     36.59 o 
 -13   3  19       48.67       75.05     23.38 o 
 -12   3  19       20.62       35.95     29.91 o 
 -11   3  19       24.80        8.80     28.69 o 
 -10   3  19        0.93        2.87     38.40 o 
  -9   3  19       13.38       21.66     22.76 o 
  -8   3  19       61.29       42.72     22.65 o 
  -7   3  19       15.14       19.48     36.93 o 
  -6   3  19        0.42       -3.30     17.44 o 
  -5   3  19       11.62        8.08     19.57 o 
  -4   3  19        0.77        8.75     16.83 o 
  -3   3  19        0.31      -10.54     19.99 o 
  -2   3  19        2.45       -4.77     19.15 o 
  -1   3  19        3.81       12.02     19.63 o 
 -13   4  19        2.94       30.97     19.71 o 
 -12   4  19       23.35       29.25     21.35 o 
 -11   4  19        3.92       20.29     20.77 o 
 -10   4  19        1.29       28.43     23.79 o 
  -9   4  19       10.44       -4.80     28.72 o 
  -8   4  19        2.78        0.21     21.93 o 
  -7   4  19        1.33       -3.81     17.50 o 
  -6   4  19       16.31       -4.65     23.14 o 
  -5   4  19        0.82       -3.66     21.76 o 
  -4   4  19        7.05       13.28     19.42 o 
  -3   4  19       25.70       -3.62     16.75 o 
  -2   4  19        0.00       -1.67     19.30 o 
 -11   5  19        7.06       13.34     25.77 o 
 -10   5  19        0.00       -2.91     20.63 o 
  -9   5  19        2.81        2.35     28.01 o 
  -8   5  19       27.71       21.06     23.50 o 
  -7   5  19        9.91      -22.39     23.74 o 
  -6   5  19       21.38        6.58     24.99 o 
  -5   5  19        0.23       19.99     23.83 o 
  -4   5  19        0.16      -16.60     14.88 o 
 -15   0  20       15.64       39.43     40.98 o 
 -14   0  20       46.01       40.12     34.61 o 
 -13   0  20       10.13       -9.30     39.60 o 
 -12   0  20       88.50       91.77     49.93 o 
 -11   0  20        2.28       21.18     44.77 o 
 -10   0  20       70.36       92.63     40.46 o 
  -9   0  20       65.40       80.41     39.77 o 
  -8   0  20       26.80       27.38     28.93 o 
  -7   0  20       22.06      -31.85     34.09 o 
  -6   0  20       84.73       55.44     33.06 o 
  -5   0  20       47.80       -0.52     23.42 o 
  -4   0  20        6.58       -7.58     28.58 o 
  -3   0  20        6.64      -14.81     18.08 o 
  -2   0  20        8.02       -0.69     27.55 o 
 -14   1  20        3.16      -14.57     27.29 o 
 -13   1  20       13.64       10.44     29.45 o 
 -12   1  20       16.75       17.85     27.06 o 
 -11   1  20       14.24       17.05     28.84 o 
 -10   1  20      115.40      124.39     33.38 o 
  -9   1  20       60.83       38.09     26.57 o 
  -8   1  20       56.08       55.29     27.70 o 
  -7   1  20        0.59       -0.66     20.18 o 
  -6   1  20        0.04       -6.97     21.42 o 
  -5   1  20       32.95        9.01     21.73 o 
  -4   1  20       23.74       25.05     22.35 o 
  -3   1  20       14.70        0.57     20.01 o 
  -2   1  20        1.75       -1.88     16.34 o 
 -14   2  20        7.32       -8.32     26.70 o 
 -13   2  20       15.55        7.50     28.72 o 
 -12   2  20       11.26       -8.17     22.55 o 
 -11   2  20       64.10       54.60     32.72 o 
 -10   2  20       36.37       30.24     26.91 o 
  -9   2  20        2.15      -10.62     26.82 o 
  -8   2  20       12.34       32.86     24.66 o 
  -7   2  20      206.31      275.49     54.93 o 
  -6   2  20       59.38       23.06     24.46 o 
  -5   2  20        5.75        8.30     19.36 o 
  -4   2  20        0.10        3.08     20.35 o 
  -3   2  20       65.80       30.47     21.79 o 
  -2   2  20       30.61       26.40     28.24 o 
 -13   3  20        0.44       21.62     30.70 o 
 -12   3  20       13.39       10.77     22.79 o 
 -11   3  20        1.93      -18.11     22.58 o 
 -10   3  20       18.68       29.03     27.87 o 
  -9   3  20       89.30       90.68     33.15 o 
  -8   3  20       54.84       22.03     23.67 o 
  -7   3  20       18.49        7.35     22.33 o 
  -6   3  20       11.83        4.70     17.27 o 
  -5   3  20       87.45       65.01     27.10 o 
  -4   3  20       27.33        0.47     20.30 o 
  -3   3  20        0.48       -1.28     14.31 o 
 -11   4  20       19.41       -5.54     29.55 o 
 -10   4  20       23.21       39.52     27.80 o 
  -9   4  20       21.64       32.66     25.38 o 
  -8   4  20       39.25       42.72     53.29 o 
  -7   4  20       50.46       26.06     21.63 o 
  -6   4  20       57.77       38.25     22.54 o 
  -5   4  20       11.00       -9.02     20.15 o 
 -12   1  21        6.04        1.22     21.87 o 
 -11   1  21       15.26       -0.81     29.95 o 
 -10   1  21        6.41       34.84     31.57 o 
  -9   1  21       25.33       14.72     29.46 o 
  -8   1  21        1.88        8.16     21.49 o 
  -7   1  21       34.62       16.28     21.16 o 
  -6   1  21       10.65       -3.48     24.45 o 
  -5   1  21        5.80       -4.59     17.12 o 
 -11   2  21        0.13        6.56     23.72 o 
 -10   2  21        0.35       23.16     25.83 o 
  -9   2  21       38.22       31.40     25.43 o 
  -8   2  21        2.01       -2.16     17.85 o 
  -7   2  21        6.82        8.95     23.13 o 
  -6   2  21        1.64       -6.38     17.91 o 
  -5   2  21        0.46       -2.69     15.59 o 
  -8   3  21        0.01      -14.59     23.73 o 
                                                 
